# Supplementary material for: The Repressor C Protein, Pf4r, Controls Superinfection of Pseudomonas aeruginosa PAO1 by the Pf4 Filamentous Phage and Regulates Host Gene Expression
Source: Viruses. 2021 Aug 15;13(8):1614. doi: 10.3390/v13081614 (PMC8402870; doi:10.3390/v13081614)
Supplement: Supplementary file 1 [file viruses-13-01614-s001.zip]

Archive with 2 entries (2 files):
- repC_SupplementaryTables.xlsx
- repC_SupplemetaryFigures.pdf
