# Supplementary material for: The Repressor C Protein, Pf4r, Controls Superinfection of Pseudomonas aeruginosa PAO1 by the Pf4 Filamentous Phage and Regulates Host Gene Expression
Source: Viruses. 2021 Aug 15;13(8):1614. doi: 10.3390/v13081614 (PMC8402870; doi:10.3390/v13081614)
Supplement: Supplementary file 1 [file viruses-13-01614-s001.zip › repC_SupplementaryTables.xlsx]

## Sheet: Table S1
Table S1.Bacterial strains and plasmids used in this study
Strain/Plasmid Host	Characteristics	Source
Pseudomonas aeruginosa
PAO1	Wild type ATCC strain	Stover et al. (2000)
PAO1ΔPf4::Gmr	ΔPf4::Gmr, Pf4 prophage deletion mutant	Tay (2013)
PAO1ΔPf4	Pf4 prophage deletion mutant	This study
PAO1ΔPf4 pJN105	Pf4 prophage deletion mutant carrying pJN105 plasmid. Gmr	This study
PAO1ΔPf4 pPf4r	Pf4 prophage deletion mutant carrying pPf4r plasmid. Gmr	This study
PAO1ΔPf4 pPf4rA>G	Pf4 prophage deletion mutant carrying pPf4rA>G plasmid. Gmr	This study
PAO1ΔPf4 pPf4rC>A	Pf4 prophage deletion mutant carrying pPf4rC>A plasmid. Gmr	This study
PAO1ΔPf4 pPf4r*	Pf4 prophage deletion mutant carrying pPf4r* plasmid. Gmr	This study
PAO1 pJN105	Wild type PAO1 carrying the pJN105 plasmid. Gmr	This study
PAO1 pPf4rA>G	Wild type PAO1 carrying carrying pPf4rA>G plasmid. Gmr	This study
PAO1 pPf4rC>A	Wild type PAO1 carrying carrying pPf4rC>A plasmid. Gmr	This study
PAO1 pPf4r	Wild type PAO1 carrying the pPf4r plasmid. C-terminal 6His. Gmr	This study
Escherichia coli
NEB5α	fhuA2 Δ(argF-lacZ)U169 phoA glnV44 Φ80 Δ(lacZ)M15 gyrA96 recA1 relA1 endA1 thi-1 hsdR17	New England Biolab
TOP10	F- mcrA Δ(mrr-hsdRMS-mcrBC) Φ80lacZΔM15 ΔlacX74 recA1 araD139 Δ(ara-leu) 7697galU galK rpsL (StrR) endA1 nupG λ-	Invitrogen
Plasmids
pFLP2	FLP recombinase. Ampr, sacB	Hoang et al. (1998)
pCR4_TOPO	TA TOPO Plasmid for Sequencing. Ampr, Kanr	Invitrogen
pCR4_Pf4r	TA TOPO containing RepC insert. Ampr, Kanr	This study
pCR4_Pf4r_SDM04	TA TOPO containing Pf4r insert with SDM04 SNP. Ampr, Kanr	This study
pCR4_Pf4r_SDM03	TA TOPO containing Pf4r insert with SDM04-SDM03 SNP. Ampr, Kanr	This study
pCR4_Pf4r_SDM02	TA TOPO containing Pf4r insert with SDM04-SDM02 SNP. Ampr, Kanr	This study
pCR4_Pf4r_SDM01	TA TOPO containing Pf4r insert with all four SNPs. Ampr, Kanr	This study
pCR4_motifSNP	TA TOPO containing Pf4r insert with 788826G>T SNP. Ampr, Kanr	This study
pBAD_yhjH	Escherichia-Pseudomonas shuttle vector. Gmr	Christensen et al. (2013)
pPf4r	pJN105 containing Pf4r with C-terminal hexahistidine tag fusion. Gmr	This study
pPf4rA>G	pJN105 containing Pf4r with 1 SNP site (788799A>G; Ser4Pro) and C-terminal hexahistidine tag fusion. Gmr	This study
pPf4rC>A	pJN105 containing Pf4r with 1 SNP site (788570C>A; Arg4Leu) and C-terminal hexahistidine tag fusion. Gmr	This study
pPf4r*	pJN105 containing mutant Pf4r with C-terminal hexahistidine tag fusion. Gmr	This study

## Sheet: Table S2
Table S2. List of primers used
Primer	Sequences (5’-3’)	Tm (°C)	Product size (bp)
pf4r_EMSA_F	[Btn]TAGAGAAATAATTACCCTGG	56	133
pf4r_EMSA_R	[Btn]TTTTGGGGCCGATTTTC	56	133
pf4r_ORF_FrontUp_F	TAGAGAAATAATTACCCTGG	56	407
pf4r_P_ORF_R	GCTTCATTTCTTGCCTTCCATCCG	56	407
gapA_EMSA_F	[Btn]ATACCAGCGTAGACGAGGTCAA	60	100
gapA_EMSA_R	[Btn]TTGAAATCCACCGACACCAG	60	100
pf4r_F_KpnI	ACCAGGTACCTAATGAGCACGTCAGCC	60	312
pf4r_F_PstI	ACCACTGCAGTAATGAGCACGTCAGCC	60	312
pf4r_SDM01_F_PstI	ACCACTGCAGTAATGAGCACGCCAGCC	60	312
pf4r_R_CT6His_XbaI	TTGTTCTAGATATTAGTGGTGATGGTGATGATGAGCTCCCGCGTTTTGATTG	60	312
pf4r_SDM01_C-A_F	GGACAAGTTTaGATTGGCTTC	58	SDM
pf4r_SDM01_C-A_R	AATCAAAACGCGGGATAG	58	SDM
pf4r_SDM02_A-G_F	CTATCGGCTGgCGTGCTCATA	63	SDM
pf4r_SDM02_A-G_R	AGCAAGACTATTAATCAAGAAAATCG	63	SDM
pf4r_SDM03_G-T_F	TTTATTCCGGtGAAATAGTTGCC	59	SDM
pf4r_SDM03_G-T_R	TTTCTATATGAGCACGTCAG	59	SDM
pf4r_SDM04_A-G_F	GCTTTGGGGAgATAATTTCTCCAG	62	SDM
pf4r_SDM04_A-G_R	CACGTCAGGGCAACTATTTC	62	SDM
Pf4r_SDM1_AtoG_F	AATGAGCACGcCAGCCGATAG	63	SDM
Pf4r_SDM1_AtoG_R	ACTGCAGGAATTCGCTAG	63	SDM
Pf4r_SDM2_CtoA_F	GAAGCCAATCtAAACTTGTCCAATC	61	SDM
Pf4r_SDM2_CtoA_R	GTCATAGTCGGGGCTAGT	61	SDM
pf4r_qPCR_F	GACTTCTGGGGCGATGGAAC	68	84
pf4r_qPCR_R	AGCACGGAAGAAATCGACGTC	68	84
[Btn] : 5’ biotinylated primers; SDM: Outward facing primers for site-directed mutagenesis

## Sheet: Table S3
Table S3. Crystallography data collection and refinement.
Data collection (calculated by Aimless) & refinement statistics (calculated by Phenix)
	SI RepC Pf4r	SI RepC Pf4r	RepC Pf6r
	PDB: 6WNM	PDB:6WPZ	PDB: 6X6F
Data collection
Source (λ)	AS MX1	AS MX1	AS MX1
	(1.006Å)	(0.9537Å)	(0.9537 Å)
Space group	C2 2 21	C2 2 21	P1 21 1
Cell dimensions
a, b, c (Å)	38.11,47.48, 169.33	36.44, 45.13,168.98	44.88, 160.31, 45.67
α, β, γ (°)	90, 90, 90	90, 90, 90	90, 116.28, 90
Resolution (Å)	2.58 (2.672-2.58)*	1.993 (2.065-1.993)*	1.735 (1.797-1.735)*
Overall
Rmerge	0.172 (0.834)	0.084 (0.599)	0.062 (0.527)
Rmeas	0.185 (0.897)	0.114 (0.811)	0.087 (0.742)
R-pim	0.067 (0.240)	0.076 (0.543)	0.061 (0.522)
Mean I/σ(I)	16.5 (3.5)	8.4 (1.4)	12.3 (2.0)
CC(1/2)	0.997 (0.861)	0.997 (0.706)	0.997 (0.761)
Completeness (%)	100.00 (100.00)	99.7 (99.5)	99.5 (96.5)
Multiplicity	13.7 (13.7)	3.5 (3.6)	3.8(3.5)
Refinementa
Resolution (Å)	2.58 (3.25-2.58)	1.993 (2.065-1.993)	1.73 (1.797-1.735)
No. reflections (unique)	5136 (491)	18132 (995)	59270 (5818)
Rwork / Rfree	0.2198 / 0.2416	0.1943/ 0.2315	0.1728/0.1988
# non-hydrogen atoms	1228	1345	4453
Protein atoms	1201	1302	4063
Ligand/ion atoms	21	1	12
Waters	6	42	378
Protein Residues
R.m.s. deviationsa
Bond lengths (Å)	0.009	0.007	0.008
Bond angles (°)	1.34	1.11	0.85
Ramachandrana
Favoured (%)	99.33	98.73	98.53
Outliers (%)	0	0	0
B-factors
Average	41.82	28.12	21.36
Protein	41.45	28.19	20.95
Ligands	66.98	11.73	35.1
solvent	28.1	26.22	25.34
*Values in parentheses are for highest-resolution shell
a Calculated by PHENIX

## Sheet: Table S4
Table S4. ChIPseq peaks for Pf4r
start	end	width	strand	length	abs_summit	pileup	log10.pvalue	fold_enrichment	log10.qvalue	peak_name	annotation	geneStrand	locusTag	geneName	distanceToTSS	Product Name	PseudoCAP
175005	175390	386	*	387	175186	98	15.4602	2.50081	12.4401	peak_1	Promoter (<=1kb)	+	PA0154	pcaG	-113	protocatechuate 3,4-dioxygenase, alpha subunit	Carbon compound catabolism
336905	337365	461	*	462	337081	120	27.26	3.20044	24.0091	peak_2	Promoter (<=1kb)	+	PA0299	spuC	0	Polyamine:pyruvate transaminase	Putative enzymes; Carbon compound catabolism
724145	724351	207	*	208	724200	64	4.41215	1.67201	1.88139	peak_3	Promoter (<=1kb)	+		rna6	42	23S ribosomal RNA
785758	786705	948	*	949	785922	115	24.5043	3.05095	21.3016	peak_4a	Promoter (<=1kb)	+	PA0715	PA0715	0	hypothetical protein	Related to phage, transposon, or plasmid
785758	786705	948	*	949	786339	88	7.50207	1.85463	4.7632	peak_4b	Promoter (<=1kb)	+	PA0715	PA0715	0	hypothetical protein	Related to phage, transposon, or plasmid
787960	790399	2440	*	2441	788775	400	179.659	6.37126	175.777	peak_5a	Promoter (<=1kb)	+	PA0717	PA0717	0	hypothetical protein of bacteriophage Pf1	Hypothetical, unclassified, unknown; Related to phage, transposon, or plasmid
787960	790399	2440	*	2441	790011	75	7.87121	1.9989	5.11466	peak_5b	Promoter (<=1kb)	+	PA0717	PA0717	0	hypothetical protein of bacteriophage Pf1	Hypothetical, unclassified, unknown; Related to phage, transposon, or plasmid
787960	790399	2440	*	2441	790354	69	6.05157	1.84109	3.38857	peak_5c	Promoter (<=1kb)	+	PA0717	PA0717	0	hypothetical protein of bacteriophage Pf1	Hypothetical, unclassified, unknown; Related to phage, transposon, or plasmid
1355128	1355521	394	*	395	1355337	97	18.7932	2.83107	15.6947	peak_6	Promoter (<=1kb)	+	PA1249	aprA	-110	alkaline metalloproteinase precursor	Secreted Factors (toxins, enzymes, alginate)
1396327	1396581	255	*	256	1396456	74	9.2527	2.16664	6.43626	peak_7	Promoter (<=1kb)	-	PA1284	PA1284	18	probable acyl-CoA dehydrogenase	Putative enzymes
1577035	1577342	308	*	309	1577143	63	3.78181	1.59375	1.34429	peak_8a	Promoter (<=1kb)	+	PA1450	PA1450	-205	conserved hypothetical protein	Hypothetical, unclassified, unknown
1577035	1577342	308	*	309	1577216	67	4.73467	1.69336	2.17392	peak_8b	Promoter (<=1kb)	+	PA1450	PA1450	-205	conserved hypothetical protein	Hypothetical, unclassified, unknown
1603526	1604113	588	*	589	1603826	126	33.0723	3.58171	29.7413	peak_9	Promoter (<=1kb)	+	PA1477	ccmC	0	heme exporter protein CcmC	Membrane proteins; Transport of small molecules
1676955	1677361	407	*	408	1677217	80	11.4856	2.33997	8.57768	peak_10	Promoter (<=1kb)	-	PA1538	PA1538	84	probable flavin-containing monooxygenase	Putative enzymes
1962151	1962365	215	*	216	1962257	78	10.7198	2.28219	7.84061	peak_11	Promoter (<=1kb)	-	PA1806	fabI	-127	NADH-dependent enoyl-ACP reductase	Fatty acid and phospholipid metabolism
2226131	2226673	543	*	544	2226420	136	40.0417	3.95772	36.6292	peak_12	Promoter (<=1kb)	-	PA2035	PA2035	0	probable decarboxylase	Putative enzymes
2505328	2505717	390	*	391	2505502	81	10.6802	2.24062	7.80678	peak_13	Promoter (<=1kb)	-	PA2275	PA2275	0	probable alcohol dehydrogenase (Zn-dependent)	Putative enzymes
2545646	2545872	227	*	228	2545726	59	3.92643	1.63948	1.46166	peak_14	Promoter (<=1kb)	-	PA2306	ambA	0	Putative LysE-type translocator	Membrane proteins; Secreted Factors (toxins, enzymes, alginate)
2569712	2569962	251	*	252	2569833	88	14.753	2.57107	11.748	peak_15	Promoter (<=1kb)	-	PA2327	PA2327	-19	probable permease of ABC transporter	Membrane proteins; Transport of small molecules
2591617	2591867	251	*	252	2591757	78	10.7198	2.28219	7.84061	peak_16	Promoter (<=1kb)	-	PA2345	PA2345	0	conserved hypothetical protein	Hypothetical, unclassified, unknown
2793350	2793710	361	*	362	2793534	78	10.5586	2.26436	7.68834	peak_17	Promoter (<=1kb)	-	PA2475	PA2475	423	probable cytochrome P450	Adaptation, Protection; Putative enzymes
2954795	2955096	302	*	303	2954960	88	14.753	2.57107	11.748	peak_18	Promoter (<=1kb)	-	PA2612	serS	-99	seryl-tRNA synthetase	Amino acid biosynthesis and metabolism; Translation, post-translational modification, degradation
3069873	3070435	563	*	564	3070184	128	35.2422	3.72661	31.8809	peak_19	Promoter (<=1kb)	+	PA2715	PA2715	0	probable ferredoxin	Energy metabolism
3172745	3172957	213	*	214	3172861	68	7.22158	1.99331	4.49094	peak_20	Promoter (<=1kb)	-	PA2818	arr	218	aminoglycoside response regulator	Nucleotide biosynthesis and metabolism; Antibiotic resistance and susceptibility
3292274	3292661	388	*	389	3292493	96	9.27586	1.96309	6.45851	peak_21	Promoter (<=1kb)	+	PA2937	PA2937	314	hypothetical protein	Hypothetical, unclassified, unknown
3312951	3313371	421	*	422	3313165	137	34.6885	3.49856	31.3356	peak_22	Promoter (<=1kb)	+	PA2953	fixC	160	electron transfer flavoprotein-ubiquinone oxidoreductase	Energy metabolism
3378231	3378598	368	*	369	3378409	111	21.9145	2.8916	18.7518	peak_23	Promoter (<=1kb)	-	PA3016	PA3016	0	hypothetical protein	Hypothetical, unclassified, unknown
3704888	3705563	676	*	677	3705201	105	22.6818	3.06218	19.5042	peak_24	Promoter (<=1kb)	-	PA3305	PA3305	0	hypothetical protein	Membrane proteins
3718039	3718406	368	*	369	3718193	74	6.34533	1.83515	3.66092	peak_25	Promoter (<=1kb)	+	PA3316	PA3316	-29	probable permease of ABC transporter	Membrane proteins; Transport of small molecules
4223423	4223652	230	*	231	4223543	65	5.48047	1.80342	2.85983	peak_26	Promoter (<=1kb)	-	PA3766	PA3766	-244	probable aromatic amino acid transporter	Transport of small molecules
4269102	4269422	321	*	322	4269256	102	20.3225	2.89323	17.1938	peak_27	Promoter (<=1kb)	-	PA3810	hscA	154	heat shock protein HscA	Chaperones & heat shock proteins
4283771	4283974	204	*	205	4283916	71	5.78376	1.79297	3.13812	peak_28	Promoter (<=1kb)	+	PA3826	PA3826	0	hypothetical protein	Membrane proteins
4417404	4417715	312	*	313	4417549	97	18.4955	2.8021	15.4021	peak_29	Promoter (<=1kb)	-	PA3939	PA3939	219	hypothetical protein	Hypothetical, unclassified, unknown
4501044	4501552	509	*	510	4501299	216	85.6179	5.40382	81.9816	peak_30	Promoter (<=1kb)	-	PA4021	PA4021	380	probable transcriptional regulator	Transcriptional regulators
4652436	4652658	223	*	224	4652540	70	7.87527	2.05108	5.11466	peak_31	Promoter (<=1kb)	-	PA4156	fvbA	0	FvbA	Transport of small molecules
4713393	4714261	869	*	870	4713736	219	85.0644	5.29093	81.4308	peak_32a	Promoter (<=1kb)	+	PA4210	phzA1	0	probable phenazine biosynthesis protein	Secreted Factors (toxins, enzymes, alginate)
4713393	4714261	869	*	870	4714148	68	6.99041	1.9649	4.27151	peak_32b	Promoter (<=1kb)	+	PA4210	phzA1	0	probable phenazine biosynthesis protein	Secreted Factors (toxins, enzymes, alginate)
4817393	4817594	202	*	203	4817486	75	8.56197	2.07667	5.77599	peak_33	Promoter (1-2kb)	-	PA4293	pprA	1754	two-component sensor PprA	Two-component regulatory systems
5124620	5124912	293	*	294	5124775	89	13.7906	2.45922	10.8154	peak_34	Promoter (<=1kb)	-	PA4576	PA4576	594	probable ATP-dependent protease	Putative enzymes
5250121	5250489	369	*	370	5250293	160	38.7095	3.40552	35.3097	peak_35	Promoter (<=1kb)	-	PA4673.13	PA4673.13	-179
5279116	5279517	402	*	403	5279267	76	5.09098	1.67931	2.50423	peak_36	Promoter (<=1kb)	-		rna81	0	23S ribosomal RNA
5294967	5295191	225	*	226	5295089	67	5.43821	1.78182	2.82048	peak_37	Promoter (<=1kb)	+	PA4704	cbpA	0	cAMP-binding protein A	Hypothetical, unclassified, unknown
5604314	5604801	488	*	489	5604630	119	30.0984	3.46662	26.8045	peak_38	Promoter (<=1kb)	-	PA4979	PA4979	0	probable acyl-CoA dehydrogenase	Putative enzymes
5688682	5689227	546	*	547	5688993	165	46.604	3.86006	43.1546	peak_39	Promoter (<=1kb)	-	PA5040	pilQ	697	Type 4 fimbrial biogenesis outer membrane protein PilQ precursor	Motility & Attachment
5740631	5741077	447	*	448	5740866	107	20.5095	2.82994	17.3772	peak_40	Promoter (<=1kb)	-	PA5089	pldB	465	PldB	Secreted Factors (toxins, enzymes, alginate)
5760016	5760383	368	*	369	5760255	81	10.9284	2.26708	8.04473	peak_41	Promoter (<=1kb)	-	PA5103	puuR	-79	probable transcriptional regulator	Hypothetical, unclassified, unknown
5871850	5872545	696	*	697	5872191	244	113.396	6.52198	109.658	peak_42	Promoter (<=1kb)	+	PA5205	PA5205	0	conserved hypothetical protein	Membrane proteins
6051935	6052175	241	*	242	6052030	82	7.9329	1.9429	5.1696	peak_43	Promoter (<=1kb)	-		rna101	-166	5S ribosomal RNA
6195458	6195739	282	*	283	6195604	89	10.7936	2.16447	7.91181	peak_44	Promoter (<=1kb)	+	PA5492	PA5492	519	conserved hypothetical protein	Hypothetical, unclassified, unknown
6221419	6221641	223	*	224	6221561	84	6.6627	1.79795	3.95942	peak_45	Promoter (<=1kb)	-	PA5517	PA5517	488	conserved hypothetical protein	Hypothetical, unclassified, unknown
6229053	6229320	268	*	269	6229231	90	4.90054	1.58971	2.32434	peak_46	Promoter (<=1kb)	-	PA5523	PA5523	0	probable aminotransferase	Putative enzymes

## Sheet: Table S5
Table S5. Sequences for Pf4r binding motif 1
>31_site_1 offset= 16 RC
CGAAGGCGACTATTTCCTCGA
>51_site_1 offset= 75
CAAGGGCAACGATTTCCTGGC
>48_site_1 offset= 75
CAAGGGCAACGATTTCCTGGC
>41_site_1 offset= 49
CCGGGGAAATGATTTCCTACA
>12_site_1 offset= 15
CGAGGGCAACAAGATCCTCGA
>23_site_1 offset= 46
CCAGGGTGATGGTTTCCTCGT
>10_site_1 offset= 54
GCAGGGCAATAGCTTCCGCAT
>32_site_1 offset= 27
GCGGGGCGATCACTTCCTCGC
>2_site_1 offset= 40 RC
GCGGGGTGATCTTTTCCTCGT
>30_site_1 offset= 66
CCAGGGCAGCAGTTGCCCGGT
>9_site_1 offset= 6
CGAGGGCAACTATATCATCTC
>8_site_1 offset= 50
GCCGGGCAATATTTCCCTGCC
>50_site_1 offset= 7
CCAGAGCAACAGTTGCCGAGA
>25_site_1 offset= 61
GCAAGGAAATCGCTACCCCGT
>21_site_1 offset= 42 RC
CGAAGGCAATAATGCCTTCCT
>5_site_1 offset= 59 RC
GCAGGGCAATATCACCCTGCG
>3_site_1 offset= 44 RC
CGAGGGCTGCTATTTCCTCCG
>7_site_1 offset= 41
CAATGGAAATAGTTTCAGAGA
>16_site_1 offset= 37
GCGGGTGAATATCTGCCCCCA
>31_site_2 offset= 38
GCAGGGCGGCGATGTCCTGGT
>6_site_1 offset= 38 RC
TAGAGGAAATAGTTACATAGA
>11_site_1 offset= 72
CGCGGTCGATATCGTCCTCGT
>18_site_1 offset= 13 RC
CCAGGCGAACAATTGCCCGCA
>22_site_1 offset= 47 RC
CGGAGAGGATTATTTCCCCGA
>19_site_1 offset= 34
GCGAAGCAATCGCTACCCCGT
>34_site_1 offset= 4
CAGGGGAATCAAGTTCCCAGT
>29_site_1 offset= 23
GGGGGGCAATTGTTCGCCGGA
>20_site_1 offset= 27
CGAGGGCCACTATTACTTCCG
>14_site_1 offset= 35
CCGAGGCGATATGTGCAGCCT
>45_site_1 offset= 53 RC
GGGAGTAAATATCTTCCCGTG
>27_site_1 offset= 22 RC
GCAGGGCAAGTACAACCTCAC
>14_site_2 offset= 1
CGGGGTCTACATCAGCATAGA

## Sheet: Table S6
Table S6. Pf4r binding regions detected by Virtual Footprint
Start	End	Strand	PWM Score(s)	SEP Score	Sequence	locusTag	Gene Name	Acc	ATG-Distance	Location	Product Name	PseudoCAP
7358	7378	-	10	-8.16	GCAGGGCGACGAGTGCCTGAA	PA0005	-	-	-	coding region in gene PA0005	lysophosphatidic acid acyltransferase, LptA	Fatty acid and phospholipid metabolism
8291	8311	+	10	-7.8	CGAGGTTGATGACTCCATCGC	PA0006	-	-	-	coding region in gene yaeD	conserved hypothetical protein	Hypothetical, unclassified, unknown
11219	11239	+	9.87	-8.38	CCAGGGCGACGTCTTCCGCTT	PA0008	-	-	-	coding region in gene glyS	glycyl-tRNA synthetase beta chain	Amino acid biosynthesis and metabolism; Translation, post-translational modification, degradation
22236	22256	+	10.43	-7.93	CCAGGGCAAGGTCTACATCGA	PA0020	-	-	-	coding region in gene PA0020	T4P secretin-associated protein TsaP	Hypothetical, unclassified, unknown
27643	27663	-	9.77	-7.42	GCGGGCGAAGGTTTTCATCGG	PA0026	-	-	-	coding region in gene plcB	phospholipase C, PlcB	Fatty acid and phospholipid metabolism
38635	38655	-	9.73	-8.43	GCAGGCCAACGTCTTCCGCAT	PA0036	-	-	-	coding region in gene trpB	tryptophan synthase beta chain	Amino acid biosynthesis and metabolism
38854	38874	-	9.58	-8.2	CGGGGCGAAGATCTACCTCAA	PA0037	trpI	GE00173906	328	coding region	transcriptional regulator TrpI	Amino acid biosynthesis and metabolism; Transcriptional regulators
49633	49653	+	9.55	-8.37	CCAGGGTGACAACGGCCTGTT	PA0041	-	-	-	coding region in gene PA0041	probable hemagglutinin	Secreted Factors (toxins, enzymes, alginate)
62803	62823	-	10.47	-7.56	CGGTGGCAAGGATTTCCTCTG	PA0048	PA0048	GE00173917	17	intergenic	probable transcriptional regulator	Transcriptional regulators
101519	101539	+	9.81	-8.34	CGAAGGCAACCTGAGCCTGGA	PA0084	PA0084	GE00173953	239	coding region	TssC1	Protein secretion/export apparatus
102379	102399	+	9.59	-7.94	TGATGGGCATGGGTTCCTGGC	PA0084	-	-	-	coding region in gene PA0084	TssC1	Protein secretion/export apparatus
114842	114862	+	9.73	-8.19	GCCGGGCAATTGCTTCTCGGC	PA0093	PA0093	GE00173962	247	coding region	Tse6	Secreted Factors (toxins, enzymes, alginate)
119253	119273	+	9.63	-7.81	GGCGGCGAATGGTTGCTTGCC	PA0098	-	-	-	coding region in gene PA0098	hypothetical protein	Hypothetical, unclassified, unknown
120457	120477	+	9.89	-7.86	CAAGGGCAAGGTGTACTTCAC	PA0099	-	-	-	coding region in gene PA0099	hypothetical protein	Hypothetical, unclassified, unknown
127848	127868	+	9.91	-8.36	GAAGGACGAGCATTACCTGCT	PA0105	-	-	-	coding region in gene coxB	cytochrome c oxidase, subunit II	Energy metabolism
131692	131712	-	10.56	-7.97	CCAGGGCCATGGTTCCCGCGT	PA0110	PA0110	GE00173979	96	coding region	hypothetical protein	Hypothetical, unclassified, unknown
136786	136806	-	9.75	-7.81	CCAGGGAAAGGATGGCCGGGT	PA0116	-	-	-	coding region in gene PA0116	hypothetical protein	Hypothetical, unclassified, unknown
138867	138887	-	9.65	-7.54	CCAGGCCAATCACGACTTGCA	PA0119	-	-	-	coding region in gene PA0119	probable dicarboxylate transporter	Transport of small molecules
152873	152893	-	9.7	-8.11	CCAGGCCGAGCTGTTCCTCGA	PA0134	-	-	-	coding region in gene gda2	probable guanine deaminase	Nucleotide biosynthesis and metabolism
158869	158889	+	9.54	-7.27	CCGGGGATACGTTTGCCCGAA	PA0140	ahpF	GE00174009	18	intergenic	alkyl hydroperoxide reductase subunit F	Adaptation, Protection
162619	162639	+	9.6	-8.44	CGAGGAAGACTTCTGCCTGCA	PA0142	-	-	-	coding region in gene PA0142	hypothetical protein	Putative enzymes
175174	175194	+	10.4	-8.03	CGAGGGCCACTATTACTTCCG	PA0154	pcaG	GE00174023	309	coding region	protocatechuate 3,4-dioxygenase, alpha subunit	Carbon compound catabolism
185532	185552	+	9.61	-8.07	CCAGGGCGACAGCATCTTCCT	PA0162	-	-	-	coding region in gene opdC	histidine porin OpdC	Membrane proteins; Transport of small molecules
198596	198616	+	9.6	-8.45	GCCGGGCAACAGCTTCACCGC	PA0174	-	-	-	coding region in gene PA0174	conserved hypothetical protein	Hypothetical, unclassified, unknown
217401	217421	+	9.78	-8.12	GGAGGACAACGTCTTCCCCTT	PA0190	-	-	-	coding region in gene PA0190	probable acid phosphatase	Putative enzymes
225293	225313	+	9.89	-7.6	CGATGGATATCATTTCTGACG	PA0196	tonB2	GE00174064	290	coding region	pyridine nucleotide transhydrogenase, beta subunit	Transport of small molecules; Energy metabolism
237708	237728	+	9.7	-8.57	CGAAGGCAACGTGTACACCGG	PA0208	-	-	-	coding region in gene mdcA	malonate decarboxylase alpha subunit	Carbon compound catabolism
238074	238094	+	9.89	-8.36	GAAGGGCAAGATCTGCCGACA	PA0208	-	-	-	coding region in gene mdcA	malonate decarboxylase alpha subunit	Carbon compound catabolism
255482	255502	-	9.82	-7.34	GCAGGGAGAGGATTTCAGCCA	PA0226	-	-	-	coding region in gene PA0226	probable CoA transferase, subunit A	Carbon compound catabolism
274322	274342	-	10.11	-7.95	CGAAGAAGATCTTTTCCCCCG	PA0242	-	-	-	coding region in gene PA0242	hypothetical protein	Putative enzymes
274779	274799	+	9.85	-8.08	CCAGGGCGACATCAACCTGGT	PA0242	-	-	-	coding region in gene PA0242	hypothetical protein	Putative enzymes
278605	278625	+	9.63	-8.45	GACGGCGAACAGTTGCATCGG	PA0246	-	-	-	coding region in gene PA0246	probable major facilitator superfamily (MFS) transporter	Membrane proteins; Transport of small molecules
280593	280613	+	9.58	-8.47	GCAGGTCGACCATACCCTGTT	PA0248	pobR	GE00174116	323	coding region	probable transcriptional regulator	Transcriptional regulators
287471	287491	-	9.79	-8.23	CCAGGGCAAGCAGTTCGTCGA	PA0256	-	-	-	coding region in gene PA0256	hypothetical protein	Hypothetical, unclassified, unknown
290356	290376	+	10.18	-7.42	TCAGGGCGACCATTGCATCCG	PA0259	-	-	-	coding region in gene PA0259	Tli3	Adaptation, Protection
307579	307599	+	9.87	-8.54	TGCGGGCGAGCATTTCCTCCA	PA0272	-	-	-	coding region in gene PA0272	probable transcriptional regulator	Transcriptional regulators
320604	320624	-	10.42	-7.18	CCCGGCCAATAATTGCCCACT	PA0285	PA0285	GE00174153	10	intergenic	conserved hypothetical protein	Membrane proteins
320604	320624	-	10.42	-7.18	CCCGGCCAATAATTGCCCACT	PA0286	PA0286	GE00174154	142	intergenic	delta-9 fatty acid desaturase, DesA	Fatty acid and phospholipid metabolism
321524	321544	+	9.98	-8.3	CGAGGGCAAGCACAGCCTGGA	PA0286	-	-	-	coding region in gene PA0286	delta-9 fatty acid desaturase, DesA	Fatty acid and phospholipid metabolism
326641	326661	+	10.54	-8.07	CCAGGGCAAGGACTGCATCGT	PA0290	-	-	-	coding region in gene PA0290	hypothetical protein	Hypothetical, unclassified, unknown
326982	327002	-	10.11	-7.45	GTAAGCCAATCTTTCCATCGG	PA0291	oprE	GE00174159	282	intergenic	Anaerobically-induced outer membrane porin OprE precursor	Membrane proteins; Transport of small molecules
326983	327003	+	9.54	-7.45	CGATGGAAAGATTGGCTTACA	PA0291	oprE	GE00174159	281	intergenic	Anaerobically-induced outer membrane porin OprE precursor	Membrane proteins; Transport of small molecules
327958	327978	+	9.6	-7.86	CAAGGTCAACAAGGACCTGAC	PA0291	-	-	-	coding region in gene oprE	Anaerobically-induced outer membrane porin OprE precursor	Membrane proteins; Transport of small molecules
331988	332008	-	9.93	-8.08	CGAGGCGCACCGTTTCATCGA	PA0294	aguR	GE00174162	289	coding region	transcriptional regulator AguR	Transcriptional regulators
333608	333628	-	9.68	-8.14	GCATGGCAACAACATCTTCAC	PA0296	-	-	-	coding region in gene PA0296	Glutamylpolyamine synthetase	Putative enzymes; Carbon compound catabolism
337100	337120	+	10.68	-8.01	CGAGGGCAACAAGATCCTCGA	PA0299	-	-	-	coding region in gene PA0299	Polyamine:pyruvate transaminase	Putative enzymes; Carbon compound catabolism
338165	338185	+	9.71	-7.89	CCGGGAACATTGTTTCCGCAA	PA0300	potF2	GE00174168	252	coding region	polyamine transport protein	Transport of small molecules
348154	348174	-	9.54	-7.87	CGAGGCCAACATGAACCTCAC	PA0306	-	-	-	intergenic	probable transcriptional regulator	Transcriptional regulators
351327	351347	+	9.99	-7.93	GCATGTCGATCGTTTCCGCGA	PA0310	-	-	-	coding region in gene PA0310	hypothetical protein	Hypothetical, unclassified, unknown
355267	355287	-	9.67	-7.81	GCAGGTCAACGGTACCATCCG	PA0316	-	-	-	coding region in gene serA	D-3-phosphoglycerate dehydrogenase	Amino acid biosynthesis and metabolism
355559	355579	+	9.73	-8.22	CCAGGCCGATGTTGGCCTGTG	PA0316	-	-	-	coding region in gene serA	D-3-phosphoglycerate dehydrogenase	Amino acid biosynthesis and metabolism
359826	359846	-	9.62	-8.2	CCATGTAGATGGTGCCCTCGT	PA0320	PA0320	GE00174188	136	coding region	YgiW	Antibiotic resistance and susceptibility
371313	371333	-	9.97	-8.14	CAACGGCAATATCATCCTCGA	PA0329	PA0329	GE00174197	275	coding region	conserved hypothetical protein	Hypothetical, unclassified, unknown
384071	384091	+	10.19	-7.95	CCATGGCAAGAGCTTCTTCCA	PA0341	-	-	-	coding region in gene lgt	prolipoprotein diacylglyceryl transferase	Translation, post-translational modification, degradation; Fatty acid and phospholipid metabolism
387555	387575	+	9.6	-8.58	GCAGGGCGATGGCGTCTTCCA	PA0344	-	-	-	coding region in gene PA0344	hypothetical protein	Hypothetical, unclassified, unknown
398744	398764	-	9.77	-8.13	GCAGGGCAAGCGGGTCCTCGA	PA0354	-	-	-	coding region in gene PA0354	conserved hypothetical protein	Hypothetical, unclassified, unknown
403208	403228	+	9.71	-7.58	CGATGGTGACAGTGTCCTGCT	PA0360	PA0360	GE00174228	67	intergenic	hypothetical protein	Hypothetical, unclassified, unknown
406839	406859	-	10.55	-8.17	GAAGGCGAATGTCTTCCTCCG	PA0362	fdx1	GE00174230	341	coding region	ferredoxin [4Fe-4S]	Energy metabolism
413831	413851	+	9.78	-8.78	GCAGGGCGATATCGCCCTGTC	PA0369	PA0369	GE00174237	177	intergenic	Uncharacterized protein	Hypothetical, unclassified, unknown
418351	418371	+	9.84	-8.3	CGAGGGCAAGAAGGTCATGCT	PA0373	-	-	-	coding region in gene ftsY	signal recognition particle receptor FtsY	Protein secretion/export apparatus
419177	419197	-	9.98	-8.28	GCAGGGCGATGTTGTCCGCCA	PA0374	-	-	-	coding region in gene ftsE	cell division protein FtsE	Transport of small molecules; Cell division
420925	420945	+	9.55	-7.64	GGAAGGCAACGTCGGCCTGAT	PA0376	-	-	-	coding region in gene rpoH	sigma factor RpoH	Transcriptional regulators
424317	424337	-	9.98	-8.26	CCATGGCGATCGCTGCATCGG	PA0382	micA	GE00174250	333	coding region	DNA mismatch repair protein MicA	DNA replication, recombination, modification and repair
430964	430984	-	10.17	-8.08	CCAGGTCGAGAGTTACCTGCG	PA0389	PA0389	GE00174257	342	coding region	hypothetical protein	Hypothetical, unclassified, unknown
432231	432251	-	9.68	-8.13	GAAGGGCGACCAGTTCCGCCT	PA0391	-	-	-	coding region in gene PA0391	hypothetical protein	Hypothetical, unclassified, unknown
435104	435124	-	9.58	-8.08	CCCGGCGTATTTCTTCCTGCT	PA0392	yggT	GE00174260	285	coding region	conserved hypothetical protein	Hypothetical, unclassified, unknown
444264	444284	+	9.58	-8.34	GCAGGGCCACCAGTTCCGACA	PA0401	-	-	-	coding region in gene pyrX	noncatalytic dihydroorotase-like protein	Nucleotide biosynthesis and metabolism
468085	468105	-	10.15	-8.18	CGAAGGCAAGCGCTACATCGA	PA0421	PA0421	GE00174289	305	coding region	hypothetical protein	Putative enzymes
469859	469879	-	9.75	-8.23	CCAGGCGAACGGGTTCTTCTT	PA0422	PA0422	GE00174290	202	coding region	conserved hypothetical protein	Hypothetical, unclassified, unknown
473583	473603	+	9.74	-7.91	GGCGGTGAAGAACTTCCTCAT	PA0426	-	-	-	coding region in gene mexB	Resistance-Nodulation-Cell Division (RND) multidrug efflux transporter MexB	Transport of small molecules; Membrane proteins; Antibiotic resistance and susceptibility
509173	509193	-	10.04	-8.29	CGCGGGAAATCACATCCTGCG	PA0452	-	-	-	coding region in gene slp	probable stomatin-like protein	Membrane proteins
509261	509281	+	9.78	-8.08	CCAGGTGGAGAACTACCTGGC	PA0452	-	-	-	coding region in gene slp	probable stomatin-like protein	Membrane proteins
520232	520252	-	9.53	-8.39	GCAGGCGCACGATGTCCTCGA	PA0459	-	-	-	coding region in gene clpC	probable ClpA/B protease ATP binding subunit	Translation, post-translational modification, degradation
522497	522517	+	9.63	-7.98	GCCGGTCAACAGTTCCCGCAT	PA0462	-	-	-	coding region in gene PA0462	hypothetical protein	Hypothetical, unclassified, unknown
530862	530882	+	10.02	-7.88	CGAGGGCGATCTGGTCCTGGA	PA0470	-	-	-	coding region in gene fiuA	Ferrichrome receptor FiuA	Transport of small molecules; Membrane proteins
547913	547933	-	9.93	-7.86	GGAAGGCAATTTCATCCCCAG	PA0486	-	-	-	coding region in gene yihE	conserved hypothetical protein	Hypothetical, unclassified, unknown
557029	557049	-	10.02	-7.6	GCAGGTCTATTTCTACCTGAG	PA0497	-	-	-	coding region in gene PA0497	hypothetical protein	Hypothetical, unclassified, unknown
557158	557178	-	9.66	-7.55	CGAAGATTATGTCTACATCGA	PA0497	-	-	-	coding region in gene PA0497	hypothetical protein	Hypothetical, unclassified, unknown
557208	557228	+	9.66	-7.35	CAAGGCGAAGCTTTTCTGCGA	PA0497	-	-	-	coding region in gene PA0497	hypothetical protein	Hypothetical, unclassified, unknown
569841	569861	+	9.72	-8.19	CGAGGTCAACAAGGGCCTGGC	PA0508	-	-	-	coding region in gene PA0508	probable acyl-CoA dehydrogenase	Putative enzymes
579713	579733	+	9.72	-7.89	TCAGGGTGATCTGTTCCTTGC	PA0519	-	-	-	coding region in gene nirS	nitrite reductase precursor	Energy metabolism
586033	586053	+	10.11	-8.25	CGAGGTGGATGATGCCCTCGT	PA0526	PA0526	GE00174394	137	coding region	hypothetical protein	Hypothetical, unclassified, unknown
591413	591433	+	9.67	-7.99	CCCGGAAAATCGCTCCATCCA	PA0532	PA0532	GE00174400	11	intergenic	hypothetical protein	Hypothetical, unclassified, unknown
591413	591433	+	9.67	-7.99	CCCGGAAAATCGCTCCATCCA	PA0533	PA0533	GE00174401	12	intergenic	probable transcriptional regulator	Transcriptional regulators
605152	605172	+	9.56	-8.38	GCGGGCCAACTGTTTCAGCGC	PA0546	metK	GE00174414	256	coding region	methionine adenosyltransferase	Amino acid biosynthesis and metabolism; Central intermediary metabolism
610543	610563	+	10.12	-8.18	CCAGGCCGAGCGTTTCCTCCG	PA0551	-	-	-	coding region in gene epd	D-erythrose 4-phosphate dehydrogenase	Biosynthesis of cofactors, prosthetic groups and carriers
615263	615283	+	10.13	-8.04	CGAAGGCGACGATGTCCTCCG	PA0558	PA0558	GE00174426	324	coding region	conserved hypothetical protein	Hypothetical, unclassified, unknown
626433	626453	+	9.95	-8.3	TGAGGGTCAGGGTTTCCTCCG	PA0572	-	-	-	coding region in gene PA0572	hypothetical protein	Hypothetical, unclassified, unknown
634975	634995	-	9.76	-7.85	GGAAGGCAACATCGGCCTGAT	PA0576	-	-	-	coding region in gene rpoD	sigma factor RpoD	Transcriptional regulators
640999	641019	+	9.69	-7.71	CGAGGACGAGGATGTCCTCGA	PA0581	ygiH	GE00174449	10	intergenic	conserved hypothetical protein	Hypothetical, unclassified, unknown
640999	641019	+	9.69	-7.71	CGAGGACGAGGATGTCCTCGA	PA0582	folB	GE00174450	54	intergenic	dihydroneopterin aldolase	Biosynthesis of cofactors, prosthetic groups and carriers
653273	653293	-	9.82	-8.02	GGAGGTGAAGAACTTCCTTGC	PA0594	-	-	-	coding region in gene surA	peptidyl-prolyl cis-trans isomerase SurA	Translation, post-translational modification, degradation; Adaptation, Protection; Chaperones & heat shock proteins
674278	674298	-	9.79	-8.23	ACATGGCAATGACTCCCTGTA	PA0611	prtR	GE00174479	317	intergenic	transcriptional regulator PrtR	Transcriptional regulators
674278	674298	-	9.79	-8.23	ACATGGCAATGACTCCCTGTA	PA0612	ptrB	GE00174480	121	intergenic	repressor, PtrB	Transcriptional regulators
678790	678810	-	10.24	-7.61	CCAGGGGAAGATTTCCAGGGT	PA0620	PA0620	GE00174488	11	coding region	probable bacteriophage protein	Related to phage, transposon, or plasmid
680108	680128	-	10.18	-7.88	CCAGGGCAACCACTCCCGGAT	PA0620	-	-	-	coding region in gene PA0620	probable bacteriophage protein	Related to phage, transposon, or plasmid
689872	689892	+	9.79	-8.32	CGAAGGCGACGATTTCGTGCT	PA0634	PA0634	GE00174502	151	coding region	hypothetical protein	Related to phage, transposon, or plasmid
691910	691930	-	9.74	-7.61	GCATGTCCATCATTCCCGAGA	PA0636	-	-	-	coding region in gene PA0636	hypothetical protein	Related to phage, transposon, or plasmid
695320	695340	-	9.56	-8.31	CACCGGCAATGTGTTCCTGGT	PA0641	-	-	-	coding region in gene PA0641	probable bacteriophage protein	Related to phage, transposon, or plasmid
701907	701927	-	9.94	-7.45	CCAGGGCCATGGGTGCTTGGG	PA0646	-	-	-	coding region in gene PA0646	hypothetical protein	Related to phage, transposon, or plasmid
712970	712990	-	9.54	-8.3	CGAGGCGGAGCGTTACCTGAC	PA0659	-	-	-	coding region in gene PA0659	hypothetical protein	Membrane proteins
720872	720892	+	9.67	-7.95	CCAGGGCTATGACTCCGTCGC	PA0668	-	-	-	coding region in gene tyrZ	tyrosyl-tRNA synthetase 2	Amino acid biosynthesis and metabolism; Translation, post-translational modification, degradation
726961	726981	-	9.54	-7.39	CACGGGCAATTAGTACTGGTT	PA0668.5	PA0668.5	GE00347972	155	coding region	5S ribosomal RNA	Non-coding RNA gene
729728	729748	+	10.13	-7.78	CGAAGGCGACGATGTCCTGCA	PA0669	-	-	-	coding region in gene PA0669	probable DNA polymerase alpha chain	Putative enzymes; DNA replication, recombination, modification and repair
737298	737318	-	9.79	-8.45	CAAGGGCTATCGCTTCAGCCC	PA0677	hxcW	GE00174545	201	coding region	HxcW	Protein secretion/export apparatus
739481	739501	+	9.67	-8.22	GCAGGGCAAGTTCAACCTGCG	PA0682	-	-	-	coding region in gene hxcX	HxcX	Protein secretion/export apparatus
748215	748235	-	9.57	-8.25	CAGTGGAAACGTTAGCCTGGG	PA0688	-	-	-	coding region in gene PA0688	low-molecular-weight alkaline phosphatase A, LapA	Transport of small molecules
753582	753602	+	9.61	-8.01	GCAAGGCGATCGCGACCTCGG	PA0690	-	-	-	coding region in gene PA0690	phosphate depletion regulated TPS partner A, PdtA	Hypothetical, unclassified, unknown
761653	761673	+	9.82	-8.11	CGAAGGCGATATCGTCATGTA	PA0690	-	-	-	coding region in gene PA0690	phosphate depletion regulated TPS partner A, PdtA	Hypothetical, unclassified, unknown
766080	766100	+	9.61	-8.77	CAGGGGCAATGGCAGCATCTG	PA0693	-	-	-	coding region in gene exbB2	transport protein ExbB2	Membrane proteins; Transport of small molecules
783035	783055	+	9.95	-8.24	GGAAGGCCACTATTCCTTGCG	PA0711	-	-	-	coding region in gene PA0711	hypothetical protein	Hypothetical, unclassified, unknown
788822	788842	-	10.92	-6.6	TCAGGGCAACTATTTCCCCGG	PA0717	PA0717	GE00174585	302	intergenic	hypothetical protein of bacteriophage Pf1	Hypothetical, unclassified, unknown; Related to phage, transposon, or plasmid
788850	788870	+	9.87	-6.6	TTGGGGAAATAATTTCTCCAG	PA0717	PA0717	GE00174585	274	intergenic	hypothetical protein of bacteriophage Pf1	Hypothetical, unclassified, unknown; Related to phage, transposon, or plasmid
788867	788887	+	10.48	-6.6	CCAGGGTAATTATTTCTCTAG	PA0717	PA0717	GE00174585	257	intergenic	hypothetical protein of bacteriophage Pf1	Hypothetical, unclassified, unknown; Related to phage, transposon, or plasmid
791724	791744	+	9.6	-7.88	GAAGGCGAACTGTTCCCGGCC	PA0724	-	-	-	coding region in gene coaA	probable coat protein A of bacteriophage Pf1	Related to phage, transposon, or plasmid
793160	793180	-	10.37	-8.11	CGAGGTTGATGATTTCCGCCG	PA0726	-	-	-	coding region in gene PA0726	hypothetical protein of bacteriophage Pf1	Hypothetical, unclassified, unknown; Related to phage, transposon, or plasmid
793971	793991	+	10.05	-8.18	GCGGGGCGACATTTACATGTT	PA0726	-	-	-	coding region in gene PA0726	hypothetical protein of bacteriophage Pf1	Hypothetical, unclassified, unknown; Related to phage, transposon, or plasmid
807032	807052	+	9.7	-7.97	CGGTGGCTACGACTTCCTCCT	PA0739	PA0739	GE00174607	330	coding region	probable transcriptional regulator	Transcriptional regulators
810598	810618	+	9.79	-8.29	CCAGGGCCATGGCTTCTGCGG	PA0743	-	-	-	coding region in gene PA0743	probable 3-hydroxyisobutyrate dehydrogenase	Carbon compound catabolism
827684	827704	+	10.03	-7.92	TGCGGGCGACGATTTCCTGGC	PA0759	-	-	-	coding region in gene PA0759	conserved hypothetical protein	Hypothetical, unclassified, unknown
830057	830077	-	9.81	-8.13	CAATGGCGAGCGTTTCATGCC	PA0761	-	-	-	coding region in gene nadB	L-aspartate oxidase	Amino acid biosynthesis and metabolism; Biosynthesis of cofactors, prosthetic groups and carriers
830120	830140	-	10.8	-8.15	GCAGGCCAAGAGTTTCCTCAT	PA0761	-	-	-	coding region in gene nadB	L-aspartate oxidase	Amino acid biosynthesis and metabolism; Biosynthesis of cofactors, prosthetic groups and carriers
836185	836205	+	9.86	-8.14	GAAGGGCGACAAGATCCTGGT	PA0767	-	-	-	coding region in gene lepA	GTP-binding protein LepA	Translation, post-translational modification, degradation; Protein secretion/export apparatus
841314	841334	-	10.76	-8.13	CGAAGGCGAGCATTTCCTCGG	PA0773	-	-	-	coding region in gene pdxJ	pyridoxal phosphate biosynthetic protein PdxJ	Biosynthesis of cofactors, prosthetic groups and carriers
846605	846625	+	10.32	-8.04	CGATGGCCAGTTTTTCCTCGG	PA0779	-	-	-	coding region in gene PA0779	AsrA	Adaptation, Protection; Putative enzymes
854055	854075	-	9.71	-8.64	GCAGGGCGATAACGTCCTTCG	PA0782	-	-	-	coding region in gene putA	proline dehydrogenase PutA	Amino acid biosynthesis and metabolism
857923	857943	+	9.69	-7.4	CGCTGCCAATAATTTCTGGCT	PA0784	PA0784	GE00174652	52	intergenic	probable transcriptional regulator	Transcriptional regulators
857923	857943	+	9.69	-7.4	CGCTGCCAATAATTTCTGGCT	PA0785	PA0785	GE00174653	55	intergenic	FMN-dependent NADH-azoreductase 1, AzoR1	Putative enzymes
868325	868345	+	10.07	-8.26	CCAGGGCGATCACGCCCTGGA	PA0792	-	-	-	coding region in gene prpD	propionate catabolic protein PrpD	Carbon compound catabolism
876712	876732	+	9.63	-8.06	CGAGGGCGGCCTTTTCCTGCT	PA0799	-	-	-	coding region in gene PA0799	probable helicase	Putative enzymes
896706	896726	+	10.06	-7.38	AGAAGGGAATAGCTACCTAGA	PA0820	-	-	-	coding region in gene PA0820	hypothetical protein	Hypothetical, unclassified, unknown
897502	897522	+	9.85	-7.75	GCGAGCCGATGGTTTCATAGC	PA0821	-	-	-	coding region in gene PA0821	hypothetical protein	Hypothetical, unclassified, unknown
907101	907121	+	9.81	-8.07	CAAGGACGACCAGTTCCTCTG	PA0832	-	-	-	coding region in gene ycbL	conserved hypothetical protein	Hypothetical, unclassified, unknown
921550	921570	+	9.82	-6.99	GCGAGCCGATGGTTTCATGGC	PA0844	plcH	GE00174713	100	intergenic	hemolytic phospholipase C precursor	Secreted Factors (toxins, enzymes, alginate)
921944	921964	-	9.75	-7.61	GAGTGGGTATATCTGCCTCGA	PA0845	-	-	-	coding region in gene PA0845	CerN	Hypothetical, unclassified, unknown
922569	922589	+	10	-8.14	CCAGGGGTAGGGTTTCTTGTT	PA0845	-	-	-	coding region in gene PA0845	CerN	Hypothetical, unclassified, unknown
936733	936753	-	10.4	-7.95	CGAGGGTGACGATTTCCTTCT	PA0858	-	-	-	coding region in gene PA0858	conserved hypothetical protein	Hypothetical, unclassified, unknown
948964	948984	+	9.89	-8.1	CAAGGGCGACAACAGCCTCGC	PA0868	yaeJ	GE00174737	296	coding region	conserved hypothetical protein	Hypothetical, unclassified, unknown
953355	953375	-	9.54	-7.92	CGACGACAACGGTTTCATCCA	PA0873	phhR	GE00174742	316	coding region	transcriptional regulator PhhR	Transcriptional regulators
954152	954172	+	10.19	-8.49	GAAGGGCGACGTGTTCCTCGC	PA0873	-	-	-	coding region in gene phhR	transcriptional regulator PhhR	Transcriptional regulators
962056	962076	+	9.75	-8.26	GGAAGGCAAGGGCTTCCGCTA	PA0879	-	-	-	coding region in gene PA0879	probable acyl-CoA dehydrogenase	Putative enzymes
963923	963943	+	9.54	-8.5	CCAGGCGAAGTTCTCCATGGG	PA0881	-	-	-	coding region in gene PA0881	hypothetical protein	Hypothetical, unclassified, unknown
966924	966944	+	9.93	-8.29	GCAGGGCAAGGGCATCCTCGG	PA0884	-	-	-	coding region in gene dctP	probable C4-dicarboxylate-binding periplasmic protein	Transport of small molecules
967604	967624	-	9.74	-7.9	GGAAGGCGATAGCGCCCTCCT	PA0885	-	-	-	coding region in gene dctQ	probable C4-dicarboxylate transporter	Transport of small molecules
972656	972676	-	9.6	-8.06	CCAGGTCCATGTTGGCTTCCT	PA0888	-	-	-	coding region in gene aotJ	arginine/ornithine binding protein AotJ	Transport of small molecules
972903	972923	+	9.58	-7.46	CCAGGACAAGTACTTCAGCTT	PA0889	aotQ	GE00174758	141	coding region	arginine/ornithine transport protein AotQ	Membrane proteins; Transport of small molecules
994907	994927	+	9.57	-8.28	GCAAGGGCATCGCTGCCTTGA	PA0911	-	-	-	coding region in gene PA0911	hypothetical protein	Hypothetical, unclassified, unknown
999997	1000017	+	10.19	-7.68	CGGGGGAAAGCGTTTCATGAG	PA0916	yliG	GE00174785	231	coding region	conserved hypothetical protein	Hypothetical, unclassified, unknown
1001047	1001067	+	9.55	-8.25	GCAGGGGCAGATCTACATCGG	PA0917	-	-	-	coding region in gene kup	potassium uptake protein Kup	Transport of small molecules
1019762	1019782	+	9.76	-7.88	CCGTGGCAACGGTTGCCCGAT	PA0931	-	-	-	coding region in gene pirA	ferric enterobactin receptor PirA	Transport of small molecules
1023336	1023356	-	9.83	-8.09	CCAGGGTGATCTTGCCTTCCC	PA0934	-	-	-	coding region in gene relA	GTP pyrophosphokinase	Adaptation, Protection
1023337	1023357	+	9.75	-8.09	GGAAGGCAAGATCACCCTGGA	PA0934	-	-	-	coding region in gene relA	GTP pyrophosphokinase	Adaptation, Protection
1024191	1024211	-	10.62	-7.61	GCCAGGAGATCTTTTCCTCGT	PA0934	-	-	-	coding region in gene relA	GTP pyrophosphokinase	Adaptation, Protection
1029098	1029118	+	10.36	-7.66	CAAGGGCGATGACTTCACCGA	PA0938	-	-	-	coding region in gene PA0938	Wzz2	Hypothetical, unclassified, unknown
1042296	1042316	-	9.77	-8.42	CGAGGACAAGCACTACTTCGG	PA0956	-	-	-	coding region in gene proS	prolyl-tRNA synthetase	Amino acid biosynthesis and metabolism; Translation, post-translational modification, degradation
1045202	1045222	-	9.54	-7.87	CGAAGCGAAGGGGTTCATCGA	PA0958	-	-	-	coding region in gene oprD	Basic amino acid, basic peptide and imipenem outer membrane porin OprD precursor	Transport of small molecules
1053005	1053025	+	9.55	-8.18	GCAGGGCGACATTACCCGGGT	PA0967	-	-	-	coding region in gene ruvB	Holliday junction DNA helicase RuvB	DNA replication, recombination, modification and repair
1058647	1058667	+	10.03	-7.75	CAAGGCCAAGGGTATCCTCCA	PA0975	PA0975	GE00174844	145	coding region	probable radical activating enzyme	Putative enzymes
1060080	1060100	+	10.48	-8.08	GGAAGGCAATGGCTTCCGCAT	PA0976.1	PA0976.1	GE00347979	256	coding region	tRNA-Lys	Non-coding RNA gene
1073773	1073793	+	10.1	-7.05	CGAAGGCAATGACATCACCGT	PA0993	PA0993	GE00174862	167	coding region	chaperone CupC2	Motility & Attachment; Chaperones & heat shock proteins
1077077	1077097	-	10.38	-7.89	CGAAGGGAATCTTTCCTCCAG	PA0994	-	-	-	coding region in gene PA0994	usher CupC3	Motility & Attachment
1088667	1088687	+	10.16	-8.12	CCCGGACAAGGATTTCATCGA	PA1004	-	-	-	coding region in gene nadA	quinolinate synthetase A	Amino acid biosynthesis and metabolism; Biosynthesis of cofactors, prosthetic groups and carriers
1091167	1091187	-	9.62	-7.9	CAGGGTGAACAATTGCTGCCA	PA1007	-	-	-	coding region in gene perM	conserved hypothetical protein	Membrane proteins
1093137	1093157	+	10.07	-7.86	CGAGGGAAACGTCTGCCGCCT	PA1009	PA1009	GE00174878	70	intergenic	hypothetical protein	Hypothetical, unclassified, unknown
1093137	1093157	+	10.07	-7.86	CGAGGGAAACGTCTGCCGCCT	PA1010	dapA	GE00174879	94	intergenic	dihydrodipicolinate synthase	Amino acid biosynthesis and metabolism
1094512	1094532	+	10.15	-8.4	CGAGGAGAACGGTTTCCGCAT	PA1011	-	-	-	coding region in gene PA1011	hypothetical protein	Hypothetical, unclassified, unknown
1097308	1097328	-	9.66	-7.64	GGAAGGAAACCGTGCCATGCA	PA1014	-	-	-	coding region in gene PA1014	1,2-glucosyltransferase WapB	Putative enzymes
1101825	1101845	-	10.04	-8.3	CGATGTCCATCAGTTCCTCGG	PA1017	-	-	-	coding region in gene pauA	pimeloyl-CoA synthetase	Biosynthesis of cofactors, prosthetic groups and carriers
1121617	1121637	+	10.25	-8.27	GCGAGGCGATTTCTTCCTGCA	PA1032	-	-	-	coding region in gene pac	QuiP	Carbon compound catabolism; Putative enzymes; Antibiotic resistance and susceptibility
1127249	1127269	-	9.82	-8.16	GCACGACAATGGTTTCTTCCT	PA1041	-	-	-	coding region in gene PA1041	probable outer membrane protein precursor	Membrane proteins; Transport of small molecules
1141657	1141677	+	9.85	-8.36	CCAGGGCCAGATCTTCCGCGT	PA1053	-	-	-	coding region in gene slyB	conserved hypothetical protein	Membrane proteins
1144972	1144992	+	9.72	-8.28	CGCGGTCAACCTGTTCCTGTT	PA1056	phaD	GE00174925	205	coding region	ShaC	Membrane proteins; Putative enzymes; Transport of small molecules
1154955	1154975	-	9.61	-8.23	CACGGAACAGCATTTCCTCGA	PA1068	-	-	-	coding region in gene PA1068	probable heat shock protein (hsp90 family)	Chaperones & heat shock proteins
1158451	1158471	+	9.85	-8.47	GCAGGCCGACCAGTTCCTCGC	PA1070	-	-	-	coding region in gene braG	branched-chain amino acid transport protein BraG	Transport of small molecules
1177661	1177681	-	10.86	-7.41	CCAGGCCAATCGTTTCCCGGC	PA1091	-	-	-	coding region in gene PA1091	flagellar glycosyl transferase, FgtA	Hypothetical, unclassified, unknown
1178220	1178240	-	9.67	-8.04	TCCAGGCCATGACTTCATCGA	PA1091	-	-	-	coding region in gene PA1091	flagellar glycosyl transferase, FgtA	Hypothetical, unclassified, unknown
1192389	1192409	+	10.06	-7.97	CGAGGATAACTAGTTCATGGC	PA1101	-	-	-	coding region in gene fliF	Flagella M-ring outer membrane protein precursor	Cell wall / LPS / capsule; Motility & Attachment
1195138	1195158	-	9.73	-8.06	CAATGGTGAGGATTTCCTTCT	PA1103	fliH	GE00174972	67	coding region	probable flagellar assembly protein	Cell wall / LPS / capsule; Motility & Attachment
1196641	1196661	+	10.05	-8.43	CGAGGTGAAGGAGTTCATCGA	PA1104	-	-	-	coding region in gene fliI	flagellum-specific ATP synthase FliI	Energy metabolism; Motility & Attachment
1199888	1199908	-	9.84	-7.69	CGAGGTGAATTCGTCCCTGGC	PA1107	-	-	-	coding region in gene PA1107	RoeA	Motility & Attachment
1203515	1203535	-	10.39	-7.78	GCAAGGCGACCATTTCCTTGA	PA1112	yliI	GE00174981	98	coding region	conserved hypothetical protein	Hypothetical, unclassified, unknown
1204133	1204153	+	9.93	-8.23	CAAGGGCCACCTGTTCATCGC	PA1112	-	-	-	coding region in gene yliI	conserved hypothetical protein	Hypothetical, unclassified, unknown
1204609	1204629	-	9.97	-7.94	GCAGGCGGATCAGTTCCTGCG	PA1112	-	-	-	coding region in gene yliI	conserved hypothetical protein	Hypothetical, unclassified, unknown
1205527	1205547	+	9.83	-6.98	CCAGGTGGATAACTCCCTTCG	PA1113	PA1113	GE00174982	224	intergenic	probable ATP-binding/permease fusion ABC transporter	Membrane proteins; Transport of small molecules
1206885	1206905	-	10.01	-8.4	CCAGGGCCAGGGTTTCCCCCG	PA1113	-	-	-	coding region in gene PA1113	probable ATP-binding/permease fusion ABC transporter	Membrane proteins; Transport of small molecules
1209359	1209379	+	9.74	-8.59	GGCGGGCAAGCACTCCCTGGC	PA1115	-	-	-	coding region in gene PA1115	hypothetical protein	Membrane proteins
1223716	1223736	+	9.73	-8.5	TCGGGGGCAGGGTTTCCTCGA	PA1131	-	-	-	coding region in gene PA1131	probable major facilitator superfamily (MFS) transporter	Membrane proteins; Antibiotic resistance and susceptibility; Transport of small molecules
1224349	1224369	-	9.8	-7.81	CCAAGATCAGGATTTCCTGTG	PA1131	PA1131	GE00175000	21	intergenic	probable major facilitator superfamily (MFS) transporter	Membrane proteins; Antibiotic resistance and susceptibility; Transport of small molecules
1224349	1224369	-	9.8	-7.81	CCAAGATCAGGATTTCCTGTG	PA1132	PA1132	GE00175001	272	intergenic	hypothetical protein	Hypothetical, unclassified, unknown
1241746	1241766	-	9.85	-8.03	GGAAGGCAAGATCTACCGGGT	PA1148	-	-	-	coding region in gene toxA	exotoxin A precursor	Secreted Factors (toxins, enzymes, alginate)
1241797	1241817	-	9.7	-8.03	CGGGGTCTACAACTACCTCGC	PA1148	-	-	-	coding region in gene toxA	exotoxin A precursor	Secreted Factors (toxins, enzymes, alginate)
1249956	1249976	-	9.99	-7.58	GAAGGAGAAGAACTTCTTCGA	PA1155	-	-	-	coding region in gene nrdB	NrdB, tyrosyl radical-harboring component of class Ia ribonucleotide reductase	Nucleotide biosynthesis and metabolism
1257885	1257905	+	9.85	-7.5	CGAGGGTCACCGCTCCCTGGT	PA1159	-	-	-	coding region in gene PA1159	probable cold-shock protein	Transcriptional regulators; Adaptation, Protection
1262361	1262381	-	9.89	-8.22	CGAAGGCTACAGCTACTTCGT	PA1163	-	-	-	coding region in gene ndvB	NdvB	Putative enzymes; Antibiotic resistance and susceptibility
1275988	1276008	-	9.87	-8.16	GCAGGGCAAGCTGATCCTGGT	PA1174	napA	GE00175043	190	coding region	periplasmic nitrate reductase protein NapA	Energy metabolism
1278332	1278352	+	9.59	-8.71	CCAGGGCTACCTGTTCACCGA	PA1180	phoQ	GE00175049	10	coding region	two-component sensor PhoQ	Two-component regulatory systems
1278727	1278747	+	9.77	-8.33	GAAGGGCGAGGAGTTCTTCGT	PA1180	-	-	-	coding region in gene phoQ	two-component sensor PhoQ	Two-component regulatory systems
1285845	1285865	+	9.62	-7.99	GGAAGTGAAGAGCTCCCTGCC	PA1183	dctA	-	-	intergenic	C4-dicarboxylate transport protein	Transport of small molecules
1286302	1286322	+	9.94	-8.59	GCGGGGCCATCAGTGCCTGCA	PA1184	-	-	-	coding region in gene PA1184	probable transcriptional regulator	Transcriptional regulators
1286715	1286735	-	9.57	-7.68	CCATGGCAATCTCACCCGCGC	PA1185	yfcG	GE00175054	255	coding region	probable glutathione S-transferase	Putative enzymes
1311185	1311205	-	9.67	-7.96	ACATGGAGATCATTACCTATG	PA1210	-	-	-	coding region in gene yhhW	conserved hypothetical protein	Hypothetical, unclassified, unknown
1323836	1323856	-	9.79	-6.94	CTCGGGAAAGCATTACCTGCC	PA1221	-	-	-	coding region in gene PA1221	hypothetical protein	Hypothetical, unclassified, unknown
1334737	1334757	+	9.57	-7.92	GACGGGAAAGAGTTGCCGCCG	PA1233	-	-	-	coding region in gene PA1233	hypothetical protein	Hypothetical, unclassified, unknown
1344136	1344156	+	10.34	-7.9	GGCGGCCAATCGTTTCATGGA	PA1242	-	-	-	coding region in gene PA1242	SprP	Translation, post-translational modification, degradation; Motility & Attachment
1346636	1346656	+	9.57	-8.67	CGGGGGCGAGGATGTCCTGCA	PA1243	-	-	-	coding region in gene PA1243	probable sensor/response regulator hybrid	Two-component regulatory systems
1355287	1355307	-	10.39	-6.96	CCAGGCGAACAATTGCCCGCA	PA1249	aprA	GE00175118	324	intergenic	alkaline metalloproteinase precursor	Secreted Factors (toxins, enzymes, alginate)
1355678	1355698	+	10.34	-7.09	CCAGGTAGACAACTTCCTGCA	PA1249	-	-	-	coding region in gene aprA	alkaline metalloproteinase precursor	Secreted Factors (toxins, enzymes, alginate)
1357846	1357866	-	9.8	-8.47	CGAGGTCGATCACAACCTGGT	PA1251	-	-	-	coding region in gene PA1251	probable chemotaxis transducer	Adaptation, Protection; Chemotaxis
1361051	1361071	+	10.09	-8.43	CGCGGGCAAGCTGTTCCTCGT	PA1253	-	-	-	coding region in gene PA1253	probable semialdehyde dehydrogenase	Putative enzymes
1364654	1364674	+	9.64	-8.23	CCATGGTCATGCCTTCCTCGG	PA1255	PA1255	GE00175124	181	coding region	hypothetical protein	Hypothetical, unclassified, unknown
1367989	1368009	+	9.67	-8.6	CGAGGGCGAGGATTTCGTCCG	PA1259	-	-	-	coding region in gene PA1259	hypothetical protein	Hypothetical, unclassified, unknown
1371622	1371642	-	9.93	-8.13	GCGGGGCAACTGTTGCCGATG	PA1263	PA1263	GE00175132	96	coding region	hypothetical protein	Hypothetical, unclassified, unknown
1385116	1385136	+	9.91	-8.17	CCAGGCCAATCTCGACCTGCT	PA1273	-	-	-	coding region in gene cobB	cobyrinic acid a,c-diamide synthase	Biosynthesis of cofactors, prosthetic groups and carriers
1385251	1385271	+	9.88	-8.5	GCAGGGCAATCGCGCCATGGC	PA1273	-	-	-	coding region in gene cobB	cobyrinic acid a,c-diamide synthase	Biosynthesis of cofactors, prosthetic groups and carriers
1396431	1396451	+	10.55	-8.03	GCGGGGCGATCACTTCCTCGC	PA1285	PA1285	GE00175154	280	coding region	probable transcriptional regulator	Transcriptional regulators
1402799	1402819	-	10.09	-8.44	CCAGGTGAAGCTTTTCCGCCG	PA1291	-	-	-	coding region in gene PA1291	hypothetical protein	Hypothetical, unclassified, unknown
1417571	1417591	+	10.2	-8.11	CGAGGACGAGCATTTCATCGT	PA1306	-	-	-	coding region in gene PA1306	probable HIT family protein	Putative enzymes
1435660	1435680	+	9.92	-8.23	GAAGGCCAACGATGCCCTCGG	PA1324	PA1324	GE00175193	205	coding region	hypothetical protein	Hypothetical, unclassified, unknown
1450127	1450147	-	9.88	-8.43	CCAGGTCAACGCCTACCTCGA	PA1336	-	-	-	coding region in gene PA1336	AauS	Two-component regulatory systems
1450960	1450980	-	9.54	-8.15	CGAGGGCAAGAGCTACTGGTT	PA1337	-	-	-	coding region in gene ansB	glutaminase-asparaginase	Amino acid biosynthesis and metabolism
1454283	1454303	-	10.43	-7.14	CCAGGCCAACGAGTTCCTGAT	PA1339	PA1339	GE00175208	79	coding region	AatP	Transport of small molecules; Amino acid biosynthesis and metabolism
1479579	1479599	+	9.88	-7.52	CCAGGGGTAGAATTTCTCGAA	PA1366	-	-	-	coding region in gene PA1366	hypothetical protein	Hypothetical, unclassified, unknown
1484518	1484538	+	10.21	-7.64	CAAGGACAATGAGTGCCTTGT	PA1370	-	-	-	coding region in gene PA1370	hypothetical protein	Hypothetical, unclassified, unknown
1485021	1485041	-	10.83	-6.96	GAAGGGCAATTTTTTCTGGGG	PA1370	-	-	-	coding region in gene PA1370	hypothetical protein	Hypothetical, unclassified, unknown
1487441	1487461	+	9.62	-6.48	TAACGGAAATAATTTCTCATG	PA1372	-	-	-	coding region in gene PA1372	hypothetical protein	Hypothetical, unclassified, unknown
1491926	1491946	-	10.5	-8.1	CCACGGGAATGTTTTCATCGG	PA1375	-	-	-	coding region in gene pdxB	erythronate-4-phosphate dehydrogenase	Carbon compound catabolism; Amino acid biosynthesis and metabolism; Biosynthesis of cofactors, prosthetic groups and carriers
1499471	1499491	+	9.84	-7.67	CCAAGGATGTGATTCCCTGGT	PA1382	-	-	-	coding region in gene xqhB	probable type II secretion system protein	Protein secretion/export apparatus
1501810	1501830	-	9.72	-7.5	CCAGGGTGATGTTGGCCGCCT	PA1383	-	-	-	coding region in gene PA1383	hypothetical protein	Hypothetical, unclassified, unknown
1507117	1507137	+	10.21	-7.35	CCATGGATATCATTGCCGCAT	PA1387	PA1387	GE00175256	27	intergenic	hypothetical protein	Hypothetical, unclassified, unknown
1515360	1515380	-	10.81	-7.75	TGAAGCGAATCATTTCCTACC	PA1393	-	-	-	coding region in gene cysC	adenosine 5'-phosphosulfate (APS) kinase	Amino acid biosynthesis and metabolism; Central intermediary metabolism; Nucleotide biosynthesis and metabolism
1516103	1516123	-	9.93	-6.45	TAAGGGAAAGAACATCCTACT	PA1393	cysC	GE00175262	176	intergenic	adenosine 5'-phosphosulfate (APS) kinase	Amino acid biosynthesis and metabolism; Central intermediary metabolism; Nucleotide biosynthesis and metabolism
1516103	1516123	-	9.93	-6.45	TAAGGGAAAGAACATCCTACT	PA1394	PA1394	GE00175263	310	intergenic	hypothetical protein	Hypothetical, unclassified, unknown
1516815	1516835	-	9.56	-8.35	AGAAGGCTATCGCTTCCTCGG	PA1395	-	-	-	coding region in gene PA1395	hypothetical protein	Hypothetical, unclassified, unknown
1521351	1521371	+	9.9	-8.62	TCCGGGCTACGGTTTCCTCGC	PA1400	-	-	-	coding region in gene PA1400	probable pyruvate carboxylase	Energy metabolism
1530410	1530430	+	9.59	-8.39	CGCGGTCAATTGTTCCAGGTC	PA1407	-	-	-	coding region in gene PA1407	hypothetical protein	Hypothetical, unclassified, unknown
1542409	1542429	-	9.54	-8.38	CCACGGCAACGGCTACCTGCA	PA1417	-	-	-	coding region in gene PA1417	probable decarboxylase	Putative enzymes
1558584	1558604	+	10.67	-8.33	CGAGGCCAACCGTTTCATGGA	PA1430	-	-	-	coding region in gene lasR	transcriptional regulator LasR	Adaptation, Protection; Transcriptional regulators
1562373	1562393	-	9.69	-7.84	CGCGGTCAACGACTTCTTCAA	PA1434	-	-	-	coding region in gene PA1434	hypothetical protein	Hypothetical, unclassified, unknown
1569113	1569133	+	9.56	-8.52	CGAGGCCAACCACGGCCTCGG	PA1438	-	-	-	coding region in gene PA1438	probable two-component sensor	Two-component regulatory systems
1573558	1573578	-	9.65	-7.91	CGGTGGTCACTTTTTCTTCGT	PA1444	-	-	-	coding region in gene fliN	flagellar motor switch protein FliN	Chemotaxis; Adaptation, Protection; Motility & Attachment
1576741	1576761	+	9.64	-8.32	TGAAGCGGATGTTTTCCGCCA	PA1449	-	-	-	coding region in gene flhB	flagellar biosynthetic protein FlhB	Chemotaxis; Adaptation, Protection; Motility & Attachment
1577213	1577233	+	11.62	-7.99	CAAGGGCAACGATTTCCTGGC	PA1450	PA1450	GE00175319	314	coding region	conserved hypothetical protein	Hypothetical, unclassified, unknown
1583478	1583498	+	9.58	-7.83	GAACGTGAAGAATTACCTGGT	PA1453	-	-	-	coding region in gene flhF	flagellar biosynthesis protein FlhF	Chemotaxis; Adaptation, Protection; Motility & Attachment
1588558	1588578	+	9.63	-8.09	GGAGGGTGACCACATCCTCCT	PA1458	-	-	-	coding region in gene cheA	probable two-component sensor	Chemotaxis; Two-component regulatory systems
1603823	1603843	+	10.9	-7.55	GCAGGGCAATAGCTTCCGCAT	PA1477	ccmC	-	-	coding region in gene ccmC	heme exporter protein CcmC	Membrane proteins; Transport of small molecules
1604897	1604917	-	9.9	-8.11	CGAGGGCGACGATGCCCTGCC	PA1480	ccmF	GE00175349	171	coding region	cytochrome C-type biogenesis protein CcmF	Energy metabolism
1609977	1609997	+	9.68	-8.49	GCGTGGCCATCTCTTCCTGCG	PA1484	-	-	-	coding region in gene PA1484	probable transcriptional regulator	Transcriptional regulators
1611142	1611162	+	9.55	-8.11	CCCTGGCGATCGTTGCCTTCA	PA1485	-	-	-	coding region in gene PA1485	probable amino acid permease	Membrane proteins; Transport of small molecules
1618151	1618171	+	10.39	-7.94	CGCGGCGAATGGTTTCCTGAG	PA1490	-	-	-	coding region in gene PA1490	probable transcriptional regulator	Transcriptional regulators
1619010	1619030	+	9.74	-8.07	CAAGGACCACAAGTACCTGGC	PA1491	-	-	-	coding region in gene PA1491	probable transporter	Membrane proteins; Transport of small molecules
1656617	1656637	+	10.37	-8.23	CGATGGCGACCATTCCCTGGG	PA1523	-	-	-	coding region in gene xdhB	xanthine dehydrogenase	Nucleotide biosynthesis and metabolism
1657150	1657170	-	10.07	-7.94	CCAGGAGCATTTCTACCTGGA	PA1523	-	-	-	coding region in gene xdhB	xanthine dehydrogenase	Nucleotide biosynthesis and metabolism
1665352	1665372	+	9.95	-8.27	CCAGGGCGATCTGGACCTCGA	PA1528	-	-	-	coding region in gene zipA	cell division protein ZipA	Cell division
1672444	1672464	-	10.14	-7.97	GGAGGGGAATGGCTGCCGGGC	PA1534	recR	GE00175403	21	intergenic	recombination protein RecR	DNA replication, recombination, modification and repair
1677000	1677020	-	10.72	-7.82	CCAGGGCAACCATTACACCGC	PA1538	-	-	-	coding region in gene PA1538	probable flavin-containing monooxygenase	Putative enzymes
1705778	1705798	-	9.56	-8.59	CGAGGTCGAGGACTTCATCTG	PA1565	-	-	-	coding region in gene PA1565	FAD-dependent oxidoreductase	Putative enzymes; Carbon compound catabolism
1716792	1716812	+	10.78	-7.83	CCAAGGTGATGACTTCCTGCA	PA1578	PA1578	GE00175447	327	coding region	hypothetical protein	Hypothetical, unclassified, unknown
1723798	1723818	+	10.49	-8.16	GCAAGCCTATCGTTTCCTGGC	PA1584	-	-	-	coding region in gene sdhB	succinate dehydrogenase (B subunit)	Energy metabolism
1725226	1725246	-	9.65	-8.06	CCGGGGAAACGATTTCCAGGT	PA1585	-	-	-	coding region in gene sucA	2-oxoglutarate dehydrogenase (E1 subunit)	Amino acid biosynthesis and metabolism; Energy metabolism
1735188	1735208	-	9.72	-7.66	GAGGGCGAATCATACCCTGCC	PA1592	lptA	GE00175461	125	intergenic	hypothetical protein	Hypothetical, unclassified, unknown
1735188	1735208	-	9.72	-7.66	GAGGGCGAATCATACCCTGCC	PA1593	PA1593	GE00175462	28	intergenic	hypothetical protein	Hypothetical, unclassified, unknown
1738477	1738497	+	9.83	-8.17	CCAGGCCGACGAGTTCCTGCC	PA1596	-	-	-	coding region in gene htpG	heat shock protein HtpG	Chaperones & heat shock proteins
1740672	1740692	+	9.75	-7.77	GGAAGTCCACGGTTTCTTCCA	PA1598	-	-	-	coding region in gene PA1598	conserved hypothetical protein	Putative enzymes
1766611	1766631	+	9.77	-7.79	GCAGGCCAACGTGTTCTTCCG	PA1624	PA1624	GE00175493	325	coding region	hypothetical protein	Hypothetical, unclassified, unknown
1779987	1780007	+	9.78	-8.42	GCAGGCCAATGGCAGCCTGCT	PA1635	-	-	-	coding region in gene kdpC	potassium-transporting ATPase, C chain	Transport of small molecules
1788456	1788476	-	9.73	-8.19	CAAGGGCGATGGCGGCCTGCT	PA1643	-	-	-	coding region in gene ybbB	conserved hypothetical protein	Hypothetical, unclassified, unknown
1808705	1808725	+	9.69	-7.81	CCGTGGCTATCGCTACCTGCA	PA1660	-	-	-	coding region in gene PA1660	HsiG2	Protein secretion/export apparatus
1809895	1809915	+	9.92	-7.7	CCAGGCCAATCCTAGCCTCGG	PA1661	-	-	-	coding region in gene PA1661	HsiH2	Protein secretion/export apparatus
1824471	1824491	+	9.72	-8	CCCGGGCAATGACGGCATCCA	PA1672	-	-	-	coding region in gene PA1672	hypothetical protein	Hypothetical, unclassified, unknown
1830267	1830287	+	9.58	-8.55	CGATGGCGATCAATTCCTCGG	PA1680	-	-	-	coding region in gene PA1680	hypothetical protein	Hypothetical, unclassified, unknown
1836525	1836545	+	9.62	-8.08	CGAGGCCGACGAGTTCATCTA	PA1686	alkA	GE00175555	307	coding region	DNA-3-methyladenine glycosidase II	DNA replication, recombination, modification and repair
1841421	1841441	+	9.62	-7.77	CGCTGGAGACAATTTCCTTGC	PA1690	-	-	-	coding region in gene pscU	translocation protein in type III secretion	Protein secretion/export apparatus
1851205	1851225	-	10.02	-7.72	GGAAGGATATTGTTGCCGCTG	PA1704	pcrR	GE00175573	295	coding region	transcriptional regulator protein PcrR	Transcriptional regulators
1856716	1856736	+	9.58	-8.13	GGATGCAAACGATTGCCGAGC	PA1712	-	-	-	coding region in gene exsB	exoenzyme S synthesis protein B	Translation, post-translational modification, degradation; Protein secretion/export apparatus
1863187	1863207	-	9.77	-8.13	CGAAGGCCAGGGCTTCCTGAT	PA1721	pscH	GE00175590	161	coding region	type III export protein PscH	Protein secretion/export apparatus
1869743	1869763	+	9.72	-8.38	GGCGGGCGATGGTGTCCTGGG	PA1727	-	-	-	coding region in gene PA1727	MucR	Motility & Attachment; Cell wall / LPS / capsule
1886192	1886212	+	10.12	-6.87	CCAGGGCGACGGTTCCCTTGC	PA1741	PA1741	GE00175610	159	intergenic	hypothetical protein	Hypothetical, unclassified, unknown
1886192	1886212	+	10.12	-6.87	CCAGGGCGACGGTTCCCTTGC	PA1742	PA1742	GE00175611	66	intergenic	Glutamine amidotransferase class I	Putative enzymes; Carbon compound catabolism
1900687	1900707	+	9.87	-7.81	CCAGGGGCAGATCTGCCTGGC	PA1759	-	-	-	coding region in gene PA1759	probable transcriptional regulator	Transcriptional regulators
1921065	1921085	-	10.03	-6.95	GAGAGACAATATTTACCCAAC	PA1777	oprF	GE00175646	89	intergenic	Major porin and structural outer membrane porin OprF precursor	Membrane proteins; Transport of small molecules
1923741	1923761	-	9.86	-8.14	CTGGGGCGATCGCTTCCTCAA	PA1779	-	-	-	coding region in gene nasA nasC	assimilatory nitrate reductase	Central intermediary metabolism
1929391	1929411	+	9.71	-8.41	CGAGGTGGAGATTTTCCGGCT	PA1782	-	-	-	coding region in gene PA1782	probable serine/threonine-protein kinase	Adaptation, Protection
1935915	1935935	-	9.62	-7.86	GAAGGGCAAGAAGAACATCTT	PA1787	-	-	-	coding region in gene acnB	aconitate hydratase 2	Energy metabolism
1936947	1936967	-	9.62	-8.36	CAAGGCCAAGGGCTTCCCGGT	PA1787	-	-	-	coding region in gene acnB	aconitate hydratase 2	Energy metabolism
1951899	1951919	-	10.29	-7.98	CAGGGGAAATACTTTCCCGCG	PA1798	PA1798	GE00175667	174	coding region	two-component sensor, ParS	Two-component regulatory systems; Antibiotic resistance and susceptibility
1955461	1955481	-	10.1	-7.91	CCGAGGCAACGGTACCCTCGA	PA1802	-	-	-	coding region in gene clpX	ClpX	Chaperones & heat shock proteins; Cell wall / LPS / capsule
1956508	1956528	+	9.63	-8.32	CCAGGTCGAGCGCTTCATCGA	PA1803	-	-	-	coding region in gene lon	Lon protease	Adaptation, Protection; Translation, post-translational modification, degradation
1962230	1962250	-	9.87	-7.85	GCAGGGCAAGTACAACCTCAC	PA1806	fabI	GE00175675	206	coding region	NADH-dependent enoyl-ACP reductase	Fatty acid and phospholipid metabolism
1963344	1963364	+	9.79	-8.2	GCGAGGTCATGGGTTCCTGGA	PA1807	-	-	-	coding region in gene PA1807	NppD	Transport of small molecules
1981792	1981812	-	9.85	-7.84	CCAGGTAAAGCAGTTCCTTGA	PA1822	-	-	-	coding region in gene fimL	hypothetical protein	Motility & Attachment
1992679	1992699	+	9.9	-8.35	GTCGGGACATCATTTCATCGT	PA1834	-	-	-	coding region in gene PA1834	hypothetical protein	Hypothetical, unclassified, unknown
2003406	2003426	-	10.02	-8.24	GAAAGGCAACAACGACCTCTT	PA1843	-	-	-	coding region in gene metH	methionine synthase	Amino acid biosynthesis and metabolism
2017389	2017409	+	10.21	-8.28	TGATGGCGATGATTTCCGCGG	PA1857	-	-	-	coding region in gene yedI	conserved hypothetical protein	Membrane proteins
2019699	2019719	+	11.16	-7.87	CCAGGGCAATCATTGCCGAAG	PA1859	PA1859	GE00175728	9	intergenic	probable transcriptional regulator	Transcriptional regulators
2019699	2019719	+	11.16	-7.87	CCAGGGCAATCATTGCCGAAG	PA1860	PA1860	GE00175729	57	intergenic	hypothetical protein	Putative enzymes
2020110	2020130	-	9.73	-8.25	GCAGGTCCATGACTTCCGGAT	PA1860	-	-	-	coding region in gene PA1860	hypothetical protein	Putative enzymes
2033415	2033435	-	9.85	-8.27	CCAGGGCAATTGCATCAGGTT	PA1871	-	-	-	coding region in gene lasA	LasA protease precursor	Secreted Factors (toxins, enzymes, alginate); Translation, post-translational modification, degradation
2046520	2046540	+	9.53	-8.38	CCAGGGCAAGCGCTTCGTGCA	PA1876	-	-	-	coding region in gene PA1876	probable ATP-binding/permease fusion ABC transporter	Secreted Factors (toxins, enzymes, alginate); Protein secretion/export apparatus; Transport of small molecules; Antibiotic resistance and susceptibility
2047264	2047284	-	10.06	-8.43	CAGAGTCCATGGTTGCCTCCT	PA1877	-	-	-	coding region in gene PA1877	probable secretion protein	Protein secretion/export apparatus; Antibiotic resistance and susceptibility
2069356	2069376	+	9.56	-6.79	CGGTGGCGATATGTACTTCCA	PA1898	pscR	GE00175767	114	intergenic	quorum-sensing control repressor	Transcriptional regulators
2069774	2069794	+	10.33	-7.83	CCAGGAGAACCGTTTCTTCTG	PA1898	-	-	-	coding region in gene phzR	quorum-sensing control repressor	Transcriptional regulators
2083078	2083098	-	9.99	-7.67	CCAGGAGGATTACTCCATGGT	PA1910	-	-	-	coding region in gene ufrA	ferric-mycobactin receptor, FemA	Transport of small molecules; Transcriptional regulators
2092460	2092480	-	9.85	-7.91	GCCGGTGAACAGTTCCATCGC	PA1918	-	-	-	coding region in gene PA1918	hypothetical protein	Putative enzymes
2098623	2098643	-	9.92	-8.07	CGAAGGCGATCTCGTCCTGCA	PA1922	-	-	-	coding region in gene cirA feuA	probable TonB-dependent receptor	Transport of small molecules
2112306	2112326	-	9.8	-8.06	GCCTGGCAACGTTTTCCTTCA	PA1932	-	-	-	coding region in gene PA1932	probable hydroxylase molybdopterin-containing subunit	Carbon compound catabolism
2117614	2117634	+	9.99	-7.82	CCAGGGTAAGCAGTGCTTCTA	PA1936	PA1936	GE00175805	263	coding region	hypothetical protein	Hypothetical, unclassified, unknown
2147920	2147940	-	9.79	-7.93	CCATGATCATCATTTCCCACG	PA1964	-	-	-	coding region in gene ybiT	probable ATP-binding component of ABC transporter	Transport of small molecules
2170745	2170765	+	10.04	-7.84	CGGAGAACATCATTCCCTCCA	PA1984	-	-	-	coding region in gene exaC1	NAD+ dependent aldehyde dehydrogenase ExaC	Putative enzymes
2204428	2204448	+	9.64	-8.63	CGAGGAAGATGGTGGCCTGTT	PA2014	-	-	-	coding region in gene PA2014	methylcrotonyl-CoA carboxylase, beta-subunit	Carbon compound catabolism
2206223	2206243	-	10.48	-7.86	CCAGGACAATCAGTTCCCCAT	PA2015	-	-	-	coding region in gene PA2015	putative isovaleryl-CoA dehydrogenase	Carbon compound catabolism
2207583	2207603	+	10.05	-8.07	CGAGGTAAACGGCTTCTTCAA	PA2017	-	-	-	coding region in gene PA2017	hypothetical protein	Hypothetical, unclassified, unknown
2214325	2214345	+	9.63	-7.79	CGCGGCCAATGCCTTCCTCGC	PA2022	-	-	-	coding region in gene PA2022	probable nucleotide sugar dehydrogenase	Putative enzymes
2226390	2226410	-	10.64	-5.99	TAGAGGAAATAGTTACATAGA	PA2035	PA2035	GE00175904	246	intergenic	probable decarboxylase	Putative enzymes
2235665	2235685	-	9.6	-8.47	CGAAAGGAATCGGTGCCTCCA	PA2043	-	-	-	coding region in gene PA2043	hypothetical protein	Hypothetical, unclassified, unknown
2263394	2263414	+	9.66	-8.44	CCAGGCGAACTTCTCCATGTG	PA2064	pcoB	GE00175933	312	coding region	copper resistance protein B precursor	Adaptation, Protection
2267757	2267777	+	9.53	-8.3	CGCAGACGATCGGTTCCTCGT	PA2068	PA2068	GE00175937	163	coding region	probable major facilitator superfamily (MFS) transporter	Membrane proteins; Transport of small molecules
2271929	2271949	+	9.66	-8.07	GCCGGCCGATCAGTTCCTCGG	PA2070	-	-	-	coding region in gene PA2070	hypothetical protein	Membrane proteins
2274867	2274887	-	9.62	-7.75	CGATGGCGATGTCGTCCTGAT	PA2072	-	-	-	coding region in gene PA2072	conserved hypothetical protein	Membrane proteins
2275419	2275439	-	10.17	-8.22	CCAGGGCAAGGCTTTCCTTGT	PA2072	-	-	-	coding region in gene PA2072	conserved hypothetical protein	Membrane proteins
2276223	2276243	-	10.16	-8.11	GCCGGGCAACCATGTCCTGGT	PA2072	-	-	-	coding region in gene PA2072	conserved hypothetical protein	Membrane proteins
2289960	2289980	-	10.3	-7.99	GCAAGGTGATCGTTTCCGAAT	PA2080	-	-	-	coding region in gene PA2080	kynureninase KynU	Amino acid biosynthesis and metabolism
2293383	2293403	+	9.84	-8.3	CGAGGTCTACAACTTCCGCGA	PA2084	-	-	-	coding region in gene asnB	probable asparagine synthetase	Amino acid biosynthesis and metabolism
2306324	2306344	+	10.08	-8.15	GCAGGGCGATGCTTTCCGGGT	PA2095	-	-	-	coding region in gene PA2095	hypothetical protein	Hypothetical, unclassified, unknown
2306554	2306574	-	10.18	-8.41	CGAGGTCAACTATATCCGCGA	PA2095	-	-	-	coding region in gene PA2095	hypothetical protein	Hypothetical, unclassified, unknown
2312738	2312758	-	9.73	-6.7	CAAAGCAAATATTGACACCGA	PA2101	PA2101	GE00175970	141	coding region	conserved hypothetical protein	Membrane proteins
2312739	2312759	+	9.84	-6.7	CGGTGTCAATATTTGCTTTGA	PA2101	PA2101	GE00175970	140	coding region	conserved hypothetical protein	Membrane proteins
2315128	2315148	-	9.72	-7.85	GCAGGCCAATCACTCCAGGCA	PA2103	-	-	-	coding region in gene moeB	probable molybdopterin biosynthesis protein MoeB	Biosynthesis of cofactors, prosthetic groups and carriers
2345859	2345879	+	9.99	-8.47	CCAGGGCGATCGCTACCGGCA	PA2130	-	-	-	coding region in gene PA2130	usher CupA3	Motility & Attachment
2351532	2351552	+	10.9	-8.56	CCAGGAGAATGTCTTCCTCGC	PA2135	-	-	-	intergenic	probable transporter	Membrane proteins; Transport of small molecules
2356831	2356851	-	10	-8.22	CCAGGGCCACCTTACCCTCCA	PA2142	-	-	-	coding region in gene yhxC	probable short-chain dehydrogenase	Putative enzymes
2360273	2360293	+	10.18	-8.09	CCGAGGCGATCATTCCCGCGG	PA2144	-	-	-	coding region in gene glgP	glycogen phosphorylase	Cell wall / LPS / capsule
2362415	2362435	+	9.94	-7.98	CGAAGGCAACTTCGACCTGGT	PA2147	-	-	-	coding region in gene katE	catalase HPII	Adaptation, Protection
2366348	2366368	+	10.31	-8.34	CGAAGGCAACGATTTCTGGAG	PA2151	-	-	-	coding region in gene PA2151	conserved hypothetical protein	Hypothetical, unclassified, unknown
2389116	2389136	+	10.25	-7.84	CCGGGGTAGTGATTTCCTGGG	PA2165	-	-	-	coding region in gene glgA	probable glycogen synthase	Energy metabolism
2391019	2391039	-	9.55	-8.03	CCAGGGCCAGGTTGCCCTGCA	PA2167	-	-	-	coding region in gene PA2167	hypothetical protein	Hypothetical, unclassified, unknown
2391020	2391040	+	9.62	-8.36	GCAGGGCAACCTGGCCCTGGC	PA2167	-	-	-	coding region in gene PA2167	hypothetical protein	Hypothetical, unclassified, unknown
2391554	2391574	+	10.63	-8.14	CCGGGTCAACGGTTTCCTGCT	PA2167	-	-	-	coding region in gene PA2167	hypothetical protein	Hypothetical, unclassified, unknown
2404517	2404537	+	10.18	-7.47	GAATGGTGATGTTTTCTTGCG	PA2182	-	-	-	coding region in gene PA2182	hypothetical protein	Hypothetical, unclassified, unknown
2440918	2440938	-	9.96	-7.62	CCCGGGCAATGTGTTCACGGT	PA2219	-	-	-	coding region in gene opdE	membrane protein OpdE	Membrane proteins; Transport of small molecules
2449921	2449941	-	9.71	-7.4	TGGGGTGAACCTTTGCCTAAG	PA2228	-	-	-	coding region in gene PA2228	hypothetical protein	Hypothetical, unclassified, unknown
2452003	2452023	+	9.53	-8.62	CGAAGCCGACGTCTGCCTCGG	PA2229	-	-	-	coding region in gene yiiM	conserved hypothetical protein	Hypothetical, unclassified, unknown
2462322	2462342	-	9.6	-8.11	CGACGCCAATGATGTCCTGCA	PA2237	-	-	-	coding region in gene PA2237	PslG	Putative enzymes; Cell wall / LPS / capsule
2465014	2465034	-	9.74	-8.22	CCCAGGCGATGAGTTCTTCCG	PA2240	PA2240	GE00176109	68	coding region	PslJ	Cell wall / LPS / capsule
2471620	2471640	+	9.66	-8.27	CAAGGGCAAGAGCGGCATCGA	PA2244	-	-	-	coding region in gene PA2244	hypothetical protein	Hypothetical, unclassified, unknown
2473544	2473564	-	10.03	-7.34	CGGTGGCGATGGCTTCCTCGC	PA2247	-	-	-	coding region in gene bkdA1	2-oxoisovalerate dehydrogenase (alpha subunit)	Amino acid biosynthesis and metabolism
2474034	2474054	+	10.41	-8.59	CGACGGCAATGACTTCCTGGC	PA2247	-	-	-	coding region in gene bkdA1	2-oxoisovalerate dehydrogenase (alpha subunit)	Amino acid biosynthesis and metabolism
2497955	2497975	+	9.72	-7.83	CCAGGGCAAGATCGGCATGGT	PA2268	PA2268	GE00176137	124	coding region	hypothetical protein	Hypothetical, unclassified, unknown
2509300	2509320	-	9.82	-7.96	GTAGGGCGATGGCTTCATCCG	PA2280	-	-	-	coding region in gene arsH	oxidoreductase	Hypothetical, unclassified, unknown
2531314	2531334	-	10.64	-7.88	GCAGGGCAAGCACTTCATCGT	PA2300	-	-	-	coding region in gene chiC	chitinase	Carbon compound catabolism
2545716	2545736	+	9.78	-8.02	CCAGAGCAACAGTTGCCGAGA	PA2306	ambA	GE00176175	57	intergenic	Putative LysE-type translocator	Membrane proteins; Secreted Factors (toxins, enzymes, alginate)
2554144	2554164	+	9.55	-8.69	CGAAGGCAGCCTGTTCCTCGA	PA2315	PA2315	GE00176184	294	coding region	hypothetical protein	Hypothetical, unclassified, unknown
2562367	2562387	-	10.27	-7.73	GAAGGTAAATCGTTTCAGCAG	PA2323	gapB				probable glyceraldehyde-3-phosphate dehydrogenase	Carbon compound catabolism
2563994	2564014	+	9.59	-7.93	CGAGGCGAACAAGACCCTGGT	PA2324	PA2324	GE00176193	276	coding region	hypothetical protein	Putative enzymes
2569829	2569849	-	10.81	-7.75	CGAAGGCAATAATGCCTTCCT	PA2327	PA2327	GE00176196	136	coding region	probable permease of ABC transporter	Membrane proteins; Transport of small molecules
2577772	2577792	+	10.08	-8.16	CCAGGGGCACGATTTCCGGAC	PA2335	-	-	-	coding region in gene optO	probable TonB-dependent receptor	Transport of small molecules
2586266	2586286	-	10.01	-8.65	GCAGGGTGAGCATTTCCCCCG	PA2342	mtlD	GE00176211	148	coding region	mannitol dehydrogenase	Carbon compound catabolism
2590020	2590040	-	10.03	-8.31	GCAGGGCCAGGTCTTCCTCGC	PA2344	-	-	-	coding region in gene mtlZ	fructokinase	Carbon compound catabolism
2591773	2591793	-	10.73	-7.48	CCAGGGCAACAGTTACCGGCG	PA2345	PA2345	GE00176214	108	intergenic	conserved hypothetical protein	Hypothetical, unclassified, unknown
2591773	2591793	-	10.73	-7.48	CCAGGGCAACAGTTACCGGCG	PA2346	PA2346	GE00176215	291	intergenic	conserved hypothetical protein	Putative enzymes
2606083	2606103	+	9.65	-8.36	CACGGAACACGGTTTCCTCGA	PA2358	PA2358	GE00176227	259	coding region	hypothetical protein	Hypothetical, unclassified, unknown
2619406	2619426	-	10.19	-8.31	GCAGGGCGAGGATTTCCCGCA	PA2370	PA2370	GE00176239	269	coding region	HsiH3	Protein secretion/export apparatus
2625320	2625340	-	9.59	-8.2	CCAGGGGAACTGGATCTTGAT	PA2373	-	-	-	coding region in gene PA2373	VgrG3	Hypothetical, unclassified, unknown
2637112	2637132	-	9.62	-8.54	CCAGGGCGAGAAGTCCCTTGC	PA2385	-	-	-	coding region in gene PA2385	3-oxo-C12-homoserine lactone acylase PvdQ	Adaptation, Protection
2647161	2647181	-	9.89	-7.89	CCCGGAGAACGACTTCCTCGG	PA2392	-	-	-	coding region in gene pvdP	PvdP	Adaptation, Protection
2700262	2700282	+	9.59	-8.17	CGAGGGGAACATTGCCACCAC	PA2417	-	-	-	coding region in gene PA2417	probable transcriptional regulator	Transcriptional regulators
2704112	2704132	+	9.91	-7.58	CGCGGGCTATGGCTACCTCTA	PA2421	PA2421	GE00176290	244	coding region	hypothetical protein	Hypothetical, unclassified, unknown
2714833	2714853	-	9.64	-8.19	CCAGGGCGACCTCTACCGCTT	PA2424	-	-	-	coding region in gene PA2424	PvdL	Adaptation, Protection
2728156	2728176	-	10.04	-8.05	CGCGGCCAACCGTTGCCTGGA	PA2431	PA2431	GE00176300	16	intergenic	hypothetical protein	Membrane proteins
2748805	2748825	+	9.97	-8.17	CCAGGTCAAGGACTTCCGCGC	PA2448	-	-	-	coding region in gene PA2448	hypothetical protein	Hypothetical, unclassified, unknown
2752956	2752976	-	9.62	-8.37	GCAAGGCAAGGGCTACCCGCT	PA2450	PA2450	GE00176319	295	coding region	hypothetical protein	Hypothetical, unclassified, unknown
2761047	2761067	+	9.63	-6.83	CCATGGAAAGATCTGCCCCTG	PA2461	-	-	-	coding region in gene PA2461	hypothetical protein	Hypothetical, unclassified, unknown
2783257	2783277	+	9.94	-7.84	TGGAGGCGACGTTTTCCTGGG	PA2466	-	-	-	coding region in gene optS	Ferrioxamine receptor FoxA	Transport of small molecules
2792063	2792083	+	9.79	-7.96	CGAGGCCGACGACTTCATGGA	PA2474	-	-	-	coding region in gene PA2474	hypothetical protein	Hypothetical, unclassified, unknown
2793545	2793565	+	9.68	-8.39	CCAGGGCAGCAGTTGCCCGGT	PA2475	-	-	-	coding region in gene PA2475	probable cytochrome P450	Adaptation, Protection; Putative enzymes
2800929	2800949	-	9.76	-7.85	GCAGGGCGAGATGTACCTGAG	PA2481	PA2481	GE00176350	145	coding region	hypothetical protein	Hypothetical, unclassified, unknown
2811732	2811752	+	9.95	-8.24	GCAGGACAAGCAGTACCTGGT	PA2494	-	-	-	coding region in gene mexF	Resistance-Nodulation-Cell Division (RND) multidrug efflux transporter MexF	Transport of small molecules; Membrane proteins; Antibiotic resistance and susceptibility
2828049	2828069	+	9.55	-8.64	CCAGGGCGACGGCTCCCCGCA	PA2510	-	-	-	coding region in gene catR	transcriptional regulator CatR	Carbon compound catabolism; Transcriptional regulators
2828255	2828275	+	9.86	-8.47	CGCTGGCGAGGATTTCCTCGC	PA2511	-	-	-	coding region in gene PA2511	AntR	Transcriptional regulators
2835866	2835886	-	9.74	-8.16	CGGAGTCAACGACTACCTGAC	PA2518	-	-	-	coding region in gene xylX	toluate 1,2-dioxygenase alpha subunit	Carbon compound catabolism
2846583	2846603	-	9.6	-8.31	CGAGGTGGAGGACTACCTGGT	PA2525	-	-	-	coding region in gene opmB	OpmB	Membrane proteins; Transport of small molecules; Antibiotic resistance and susceptibility
2857036	2857056	+	9.55	-8.07	CGAGGGCGAGGACTTCACCCT	PA2530	-	-	-	coding region in gene PA2530	hypothetical protein	Hypothetical, unclassified, unknown
2868110	2868130	+	9.56	-8.4	CCAGGCGCAGCAGTTCCTCGA	PA2540	-	-	-	coding region in gene PA2540	conserved hypothetical protein	Hypothetical, unclassified, unknown
2871661	2871681	+	9.56	-8.21	CTCGGGGAACCATTGCTTCAG	PA2542	-	-	-	coding region in gene ytfN	conserved hypothetical protein	Hypothetical, unclassified, unknown
2878888	2878908	+	10.42	-7.83	GCAGGGCCATGATTCCCCAAC	PA2548	PA2548	GE00176417	67	coding region	hypothetical protein	Hypothetical, unclassified, unknown
2884305	2884325	-	9.7	-7.89	CGGTGGCTATGGCTACCTCAA	PA2552	-	-	-	coding region in gene acdB	probable acyl-CoA dehydrogenase	Putative enzymes
2884638	2884658	-	9.65	-8.6	GGAGGGCGAGGGTTACCGCAT	PA2552	-	-	-	coding region in gene acdB	probable acyl-CoA dehydrogenase	Putative enzymes
2890561	2890581	+	10.04	-8.12	TCCAGGCGACGATTTCCTCGC	PA2556	PA2556	GE00176425	275	coding region	probable transcriptional regulator	Transcriptional regulators
2901242	2901262	-	9.98	-7.95	CCATGGCTACGACTACCTGGT	PA2566	-	-	-	coding region in gene PA2566	conserved hypothetical protein	Hypothetical, unclassified, unknown
2902756	2902776	+	9.77	-8.02	GCAGGAGGACGTTTCCCTGCG	PA2567	-	-	-	coding region in gene PA2567	hypothetical protein	Hypothetical, unclassified, unknown
2907905	2907925	-	9.98	-7.94	GGATGCGAATGGTTTCCGGGG	PA2571	PA2571	GE00176440	328	coding region	probable two-component sensor	Two-component regulatory systems
2916272	2916292	-	10.48	-7.66	CAAGGCCAACCAGTTCCTCGG	PA2580	-	-	-	coding region in gene mdaB	conserved hypothetical protein	Putative enzymes
2916386	2916406	-	9.97	-7.66	GCAGGGCAAGCGCTACATGAT	PA2580	-	-	-	coding region in gene mdaB	conserved hypothetical protein	Putative enzymes
2916572	2916592	-	9.86	-7.99	GGAGGTGGACAAGTTCCTCTG	PA2580	-	-	-	coding region in gene mdaB	conserved hypothetical protein	Putative enzymes
2937921	2937941	-	9.97	-8.39	GGCTGGCAACAGCTTCCTCGC	PA2595	-	-	-	coding region in gene PA2595	conserved hypothetical protein	Hypothetical, unclassified, unknown
2941300	2941320	-	9.82	-8.16	GCAGGCCGATGTGTTCATGCT	PA2598	-	-	-	coding region in gene PA2598	hypothetical protein	Hypothetical, unclassified, unknown
2954941	2954961	-	9.98	-7.86	CGGAGAGGATTATTTCCCCGA	PA2612	serS	GE00176481	246	coding region	seryl-tRNA synthetase	Amino acid biosynthesis and metabolism; Translation, post-translational modification, degradation
2955143	2955163	+	9.58	-8.6	CCAGGTAGACGATGGCCTGGG	PA2613	-	-	-	coding region in gene ycaJ	conserved hypothetical protein	Hypothetical, unclassified, unknown
2965235	2965255	+	9.92	-7.76	CAAGGGCTACGGGTTCATCCT	PA2622	-	-	-	coding region in gene cspD	cold-shock protein CspD	Transcriptional regulators; Adaptation, Protection
2973630	2973650	+	9.68	-8.33	CGAGGGCAACCTCGGCATCGC	PA2629	-	-	-	coding region in gene purB	adenylosuccinate lyase	Amino acid biosynthesis and metabolism; Nucleotide biosynthesis and metabolism
2981107	2981127	-	9.86	-8.3	CCAGGTGAAGCGTTGCCCGGC	PA2635	-	-	-	coding region in gene PA2635	hypothetical protein	Hypothetical, unclassified, unknown
2983075	2983095	-	10.28	-7.51	CTATGAAAATGGTTGCCTCGA	PA2638	nuoB	GE00176507	109	coding region	NADH dehydrogenase I chain B	Energy metabolism
2983647	2983667	+	9.62	-8	GGGGGTCGACAAGTTCCTCCC	PA2639	nuoD	GE00176508	295	coding region	NADH dehydrogenase I chain C,D	Energy metabolism
2984579	2984599	+	9.94	-8.13	CGAGGACTACATGTTCCTCAA	PA2639	-	-	-	coding region in gene nuoD	NADH dehydrogenase I chain C,D	Energy metabolism
2988709	2988729	+	9.81	-8.21	CGAAGGCAACTTCTACAGCGG	PA2642	-	-	-	coding region in gene nuoG	NADH dehydrogenase I chain G	Energy metabolism
3007973	3007993	+	10.08	-8.28	CCAGGGGAACGTGATCCTCAA	PA2657	-	-	-	coding region in gene PA2657	probable two-component response regulator	Transcriptional regulators; Two-component regulatory systems
3020373	3020393	-	9.71	-8.04	CAAGGCCAACCAGTCCTTGCA	PA2672	-	-	-	coding region in gene hplW	probable type II secretion system protein	Protein secretion/export apparatus
3022650	3022670	-	10.11	-8.21	CAGGGGCAATCCTTTCCCGTG	PA2676	-	-	-	coding region in gene hplS	probable type II secretion system protein	Protein secretion/export apparatus
3025818	3025838	+	9.91	-7.96	TCGGGGCGATTTCTTCATAGC	PA2678	PA2678	GE00176547	311	intergenic	probable permease of ABC-2 transporter	Membrane proteins; Transport of small molecules
3028640	3028660	+	10.04	-8.42	GGCGGCACATAATTGCCTCGG	PA2681	-	-	-	coding region in gene PA2681	probable transcriptional regulator	Transcriptional regulators
3041086	3041106	+	10.25	-8.05	CCAGGGCAACATCTACACCGG	PA2688	-	-	-	coding region in gene pfeA	Ferric enterobactin receptor, outer membrane protein PfeA precursor	Membrane proteins; Transport of small molecules
3057618	3057638	-	9.84	-8.38	GCAGGCCAACGATGGCCTGCC	PA2703	-	-	-	intergenic	Tsi2	Adaptation, Protection
3070152	3070172	-	10.29	-7.99	GCAGGGAAATATTGCCCGGCT	PA2715	PA2715	GE00176584	193	coding region	probable ferredoxin	Energy metabolism
3070153	3070173	+	11.07	-7.99	GCCGGGCAATATTTCCCTGCC	PA2715	PA2715	GE00176584	192	coding region	probable ferredoxin	Energy metabolism
3073232	3073252	+	9.64	-8.49	CAAGGCCAACGGCTACCGCGA	PA2717	cpo	GE00176586	322	coding region	chloroperoxidase precursor	Central intermediary metabolism
3092416	3092436	+	9.86	-7.7	GAAGGGAAACTTCTGCACCGT	PA2732	-	-	-	coding region in gene PA2732	hypothetical protein	Hypothetical, unclassified, unknown
3094944	3094964	+	9.64	-7.9	CGCGGGCGATGGTTTCGTCCA	PA2734	-	-	-	coding region in gene PA2734	hypothetical protein	Hypothetical, unclassified, unknown
3097247	3097267	+	10.1	-7.28	GCAGGGCGATGATGGCTTCCA	PA2735	-	-	-	coding region in gene PA2735	probable restriction-modification system protein	Putative enzymes
3100954	3100974	+	10.2	-8.12	TGAAGGTGATCGCTTCCTGGT	PA2739	-	-	-	coding region in gene pheT	phenylalanyl-tRNA synthetase, beta subunit	Translation, post-translational modification, degradation
3112927	3112947	+	9.77	-7.79	CACAGTGAACGAGTTCCTCGA	PA2751	-	-	-	coding region in gene yfkH	conserved hypothetical protein	Membrane proteins
3119142	3119162	-	9.89	-7.64	GCATGCCAACCAGTTCCTGGG	PA2758	-	-	-	coding region in gene PA2758	probable transcriptional regulator	Transcriptional regulators
3135312	3135332	-	10.34	-8.24	CCAAGGGCATCGTTTCCGGCT	PA2777	-	-	-	coding region in gene yfdC	conserved hypothetical protein	Membrane proteins
3149331	3149351	+	9.67	-7.72	GTGGGGAAATGCTTCCCTGCC	PA2792	PA2792	GE00176661	13	intergenic	hypothetical protein	Hypothetical, unclassified, unknown
3155097	3155117	+	9.54	-7.51	GCAAGGCGATATCATCCGGCA	PA2797	PA2797	GE00176666	23	coding region	hypothetical protein	Hypothetical, unclassified, unknown
3167435	3167455	-	9.7	-8.1	CCAGGGCGAGCGCTACATGGA	PA2813	yliJ	GE00176682	269	coding region	probable glutathione S-transferase	Central intermediary metabolism
3195531	3195551	+	10.03	-7.8	CGAAGCCGACGGTTTCCTGAG	PA2841	PA2841	GE00176710	348	coding region	probable enoyl-CoA hydratase/isomerase	Putative enzymes
3208800	3208820	+	10.07	-8.17	CCAGGGCGGTCTTTTCCTGCG	PA2855	PA2855	GE00176724	184	coding region	hypothetical protein	Hypothetical, unclassified, unknown
3213968	3213988	+	9.75	-7.88	GCAGGTCGACCATTTCAGCCT	PA2862	lipA	GE00176731	293	coding region	lactonizing lipase precursor	Carbon compound catabolism; Secreted Factors (toxins, enzymes, alginate)
3214549	3214569	-	10.79	-8.31	TGAGGGCGACGATTTCCTCCA	PA2862	-	-	-	coding region in gene lipA	lactonizing lipase precursor	Carbon compound catabolism; Secreted Factors (toxins, enzymes, alginate)
3221110	3221130	-	9.53	-8.11	CGCGGCGAATGATTCCTGCCT	PA2868	PA2868	GE00176737	75	intergenic	hypothetical protein	Membrane proteins
3226197	3226217	-	10.02	-8.28	CGGGGTGGACGATTTCCTGTT	PA2873	-	-	-	coding region in gene PA2873	transglutaminase protein A, TgpA	Adaptation, Protection; Membrane proteins
3229337	3229357	-	9.85	-7.58	CGGTGGCAACGGTTTCACAGT	PA2875	PA2875	GE00176744	84	intergenic	conserved hypothetical protein	Hypothetical, unclassified, unknown
3235954	3235974	-	9.96	-8.15	GCAGGCCAATAGGTTCAGCGG	PA2884	PA2884	GE00176753	219	coding region	hypothetical protein	Membrane proteins
3237076	3237096	-	9.91	-8.37	CCAGGGCGATCCGTTCATCCT	PA2885	-	-	-	coding region in gene PA2885	putative repressor of atu genes	Transcriptional regulators
3241207	3241227	+	10.32	-8.47	CAAGGCCAAGATGTTCCTCGC	PA2888	-	-	-	coding region in gene PA2888	geranyl-CoA carboxylase, beta-subunit	Putative enzymes
3264804	3264824	-	9.7	-8.32	CGACGTCAACATCTTCCTCGC	PA2910	-	-	-	coding region in gene yebN	conserved hypothetical protein	Hypothetical, unclassified, unknown; Membrane proteins
3265687	3265707	+	9.57	-8.34	GGAAGGCGAGGATTTCACGAC	PA2911	PA2911	GE00176780	140	intergenic	probable TonB-dependent receptor	Membrane proteins; Transport of small molecules
3268339	3268359	-	9.56	-8.23	CCATGGCGACCACGTCCTCGA	PA2912	-	-	-	coding region in gene PA2912	probable ATP-binding component of ABC transporter	Transport of small molecules
3292432	3292452	-	11.2	-8.37	CGAAGGCGACTATTTCCTCGA	PA2938	-	-	-	coding region in gene PA2938	probable transporter	Membrane proteins; Transport of small molecules
3311422	3311442	-	9.79	-8.22	CAACGGCAAGAACTTCCTGCC	PA2951	-	-	-	coding region in gene etfA	electron transfer flavoprotein alpha-subunit	Energy metabolism
3313116	3313136	+	10.7	-7.81	CGAGGGCAACTATATCATCTC	PA2953	fixC	-	-	coding region in gene fixC	electron transfer flavoprotein-ubiquinone oxidoreductase	Energy metabolism
3334574	3334594	-	9.7	-8.26	GCAGGTTGATCCTTGCCTGCG	PA2976	-	-	-	coding region in gene rne	ribonuclease E	Transcription, RNA processing and degradation
3336987	3337007	-	9.71	-8.02	GGCGGCGAATTGTTTCCGATG	PA2977	-	-	-	coding region in gene murB	UDP-N-acetylpyruvoylglucosamine reductase	Cell wall / LPS / capsule
3356760	3356780	+	9.89	-8	CGATGGCGATCACGTCCTGGT	PA2999	-	-	-	coding region in gene nqrA	Na+-translocating NADH:ubiquinone oxidoreductase subunit Nrq1	Energy metabolism
3359438	3359458	+	10.12	-7.89	CGGTGGAAACCACTTCCTGGG	PA3000	aroP1	GE00176869	272	coding region	aromatic amino acid transport protein AroP1	Transport of small molecules
3361124	3361144	-	9.63	-7.65	GCTGGGAAATGATGTCCTGGT	PA3002	-	-	-	coding region in gene mfd	transcription-repair coupling protein Mfd	DNA replication, recombination, modification and repair
3362976	3362996	+	9.56	-8.15	CGAAGGCAAGATCGACATCCT	PA3002	-	-	-	coding region in gene mfd	transcription-repair coupling protein Mfd	DNA replication, recombination, modification and repair
3364549	3364569	+	9.54	-7.78	CCAGGACAACGGCTACACCGT	PA3003	-	-	-	coding region in gene PA3003	hypothetical protein	Hypothetical, unclassified, unknown
3369147	3369167	-	9.57	-8	GGACGCGAAGAATTTCCTGCA	PA3009	-	-	-	coding region in gene PA3009	hypothetical protein	Hypothetical, unclassified, unknown
3409207	3409227	-	9.99	-6.6	TCAGGAGAATTTTTTCTGAAT	PA3045	rocA2	GE00176914	25	intergenic	Two-component response regulator, RocA2	Transcriptional regulators; Two-component regulatory systems
3410583	3410603	+	9.59	-8.11	CAACGGCAACCTCTACCTCAA	PA3047	-	-	-	coding region in gene dacB	probable D-alanyl-D-alanine carboxypeptidase	Cell wall / LPS / capsule
3445722	3445742	-	9.71	-8.37	CGATGCCGATCTGTGCCTCGT	PA3073	-	-	-	coding region in gene PA3073	hypothetical protein	Hypothetical, unclassified, unknown
3474436	3474456	-	10.14	-8.24	CCAGGTGGATCATTGCCCGCG	PA3094	-	-	-	coding region in gene PA3094	probable transcriptional regulator	Transcriptional regulators
3478110	3478130	-	10.21	-8.27	CGAGGACAACCAGTACCTGCT	PA3097	-	-	-	coding region in gene xcpX	general secretion pathway protein K	Protein secretion/export apparatus
3494795	3494815	+	9.77	-8.03	TGAAGGAAAGCGTTACCGCGG	PA3113	trpF	GE00176982	319	coding region	N-(5'phosphoribosyl)anthranilate (PRA) isomerase	Amino acid biosynthesis and metabolism
3517019	3517039	-	9.63	-7.54	GAAGGTCAAGGCCTTCCTCGA	PA3134	gltX	GE00177003	120	coding region	glutamyl-tRNA synthetase	Translation, post-translational modification, degradation
3528791	3528811	+	9.57	-7.33	CCAAGAAAACCACTCCCCGCA	PA3145	-	-	-	coding region in gene wbpL	glycosyltransferase WbpL	Membrane proteins; Cell wall / LPS / capsule
3535506	3535526	+	9.6	-7.01	CAATGGGGAGCGTTTCATGTC	PA3151	-	-	-	coding region in gene hisF2	imidazoleglycerol-phosphate synthase, cyclase subunit	Amino acid biosynthesis and metabolism
3536069	3536089	+	9.88	-6.47	CGCAGTGAATTTTTGCCCATA	PA3151	hisF2	GE00177020	99	coding region	imidazoleglycerol-phosphate synthase, cyclase subunit	Amino acid biosynthesis and metabolism
3542472	3542492	-	9.77	-7.35	CCGGGTTTATCATTACCGCCT	PA3157	-	-	-	coding region in gene wbpC	probable acetyltransferase	Putative enzymes; Cell wall / LPS / capsule
3546492	3546512	-	9.73	-6.78	CCGGGGAAAGACTTTCCGGGT	PA3160	-	-	-	coding region in gene wzz	O-antigen chain length regulator	Cell wall / LPS / capsule
3551916	3551936	-	9.56	-8.39	CGAAGTGGAGGGCTTCCTCGA	PA3164	-	-	-	coding region in gene PA3164	#N/A	#N/A
3554191	3554211	+	9.99	-7.75	TCAGGGCGACGGCTTCCTGGC	PA3165	hisC2	GE00177034	104	coding region	histidinol-phosphate aminotransferase	Amino acid biosynthesis and metabolism
3554778	3554798	-	9.64	-8.06	GGCGGTCAACCATACCCTCGA	PA3166	-	-	-	coding region in gene pheA	chorismate mutase	Amino acid biosynthesis and metabolism
3555629	3555649	-	9.63	-8.1	CGCGGACAACGGTTCCATGTA	PA3167	-	-	-	coding region in gene serC	3-phosphoserine aminotransferase	Amino acid biosynthesis and metabolism; Biosynthesis of cofactors, prosthetic groups and carriers
3557742	3557762	+	10.04	-7.75	TCAGGTTGAGGATTTCCTGGT	PA3168	-	-	-	coding region in gene gyrA	DNA gyrase subunit A	DNA replication, recombination, modification and repair
3562695	3562715	+	9.56	-8.14	CGAGGTCAAGGACATCATCGG	PA3172	PA3172	GE00177041	85	coding region	probable hydrolase	Putative enzymes
3572492	3572512	-	10.74	-8.15	CCAGGGCAACCAGTACCTGTT	PA3182	pgl	GE00177051	156	coding region	6-phosphogluconolactonase	Central intermediary metabolism
3575230	3575250	-	9.96	-8.2	GGAAGACGACGATTGCCTGTT	PA3185	-	-	-	coding region in gene PA3185	hypothetical protein	Hypothetical, unclassified, unknown
3581779	3581799	-	9.93	-7.59	TCAAGTCCAGATTTTCCTGCT	PA3190	gltB	GE00177059	134	intergenic	probable binding protein component of ABC sugar transporter	Transport of small molecules
3600094	3600114	-	9.62	-7.75	TCGAGCGGACGATTTCCTCGT	PA3211	PA3211	GE00177080	339	coding region	probable permease of ABC transporter	Membrane proteins; Transport of small molecules
3601971	3601991	-	9.58	-8.2	CCAGGGCCAGCTTGACCTGGG	PA3212	-	-	-	coding region in gene PA3212	probable ATP-binding component of ABC transporter	Transport of small molecules
3610175	3610195	-	9.63	-8.2	CCAGGACCACCTTGTCCTCGC	PA3222	PA3222	GE00177091	54	coding region	hypothetical protein	Membrane proteins
3619513	3619533	+	10.52	-7.97	CGAGGGAGATCACTTCTTCCG	PA3232	-	-	-	coding region in gene PA3232	probable nuclease	Putative enzymes
3641300	3641320	+	9.94	-7.92	CGAAGGCAAGCTGTCCATGGA	PA3255	-	-	-	coding region in gene PA3255	hypothetical protein	Hypothetical, unclassified, unknown
3653532	3653552	+	9.58	-7.93	CACAGTGAATCGTGACCTGGT	PA3266	capB	GE00177135	114	intergenic	cold acclimation protein B	Transcriptional regulators; Adaptation, Protection
3661736	3661756	+	9.86	-8.4	CCAGGGCAAGGGCTTCACCCC	PA3271	-	-	-	coding region in gene PA3271	probable two-component sensor	Two-component regulatory systems
3684290	3684310	+	9.71	-7.22	GCAAGCACACCTTTTCATCAT	PA3290	PA3290	GE00177159	143	coding region	Tle1	Secreted Factors (toxins, enzymes, alginate)
3711328	3711348	-	9.72	-8.5	CGACGGCAAGAACTGCCTGGA	PA3310	-	-	-	coding region in gene PA3310	conserved hypothetical protein	Membrane proteins
3713211	3713231	-	9.6	-8.28	CGATGGCGATCAGTACCGAAA	PA3311	-	-	-	coding region in gene PA3311	NbdA	Membrane proteins
3713910	3713930	-	10.21	-8.1	CCAGGGCGATGGGTTCCTTCA	PA3311	-	-	-	coding region in gene PA3311	NbdA	Membrane proteins
3717434	3717454	-	9.59	-8.61	CCGGGGGAAGTGTTGCAGCGC	PA3315	PA3315	GE00177184	150	coding region	probable permease of ABC transporter	Membrane proteins; Transport of small molecules
3718220	3718240	+	11.67	-7.67	CCGGGGAAATGATTTCCTACA	PA3316	PA3316	GE00177185	194	coding region	probable permease of ABC transporter	Membrane proteins; Transport of small molecules
3722574	3722594	-	9.59	-8.04	GCAGGAGAACCGCTCCTTCGA	PA3319	-	-	-	coding region in gene plcN	non-hemolytic phospholipase C precursor	Secreted Factors (toxins, enzymes, alginate)
3723038	3723058	-	9.58	-7.46	GGAGGGCTATCTCGGCCTGGC	PA3319	plcN	GE00177188	280	coding region	non-hemolytic phospholipase C precursor	Secreted Factors (toxins, enzymes, alginate)
3739727	3739747	+	9.71	-7.91	CCAGGGCCATCATTTCAACCT	PA3329	-	-	-	coding region in gene PA3329	hypothetical protein	Hypothetical, unclassified, unknown
3762327	3762347	-	9.68	-8.26	CCAGGGCGATGTCGGCATCCT	PA3350	-	-	-	coding region in gene PA3350	hypothetical protein	Hypothetical, unclassified, unknown
3778378	3778398	+	9.88	-8.08	CGACGGCGATATCTTCCTCTG	PA3367	-	-	-	coding region in gene ydcA	hypothetical protein	Hypothetical, unclassified, unknown
3794335	3794355	+	9.58	-8.05	CAACGACAACCTTTCCCTCGG	PA3390	PA3390	GE00177258	219	coding region	hypothetical protein	Hypothetical, unclassified, unknown
3798618	3798638	+	9.92	-8.03	CGAGGGCAACAAGGTCCGCGT	PA3393	nosD	GE00177262	277	coding region	NosD protein	Energy metabolism
3825685	3825705	+	9.71	-8.14	GGATGGCGATAATGGCCTTGA	PA3419	PA3419	GE00177288	313	coding region	hypothetical protein	Hypothetical, unclassified, unknown
3830623	3830643	-	9.56	-7.93	CGATGGCAAGGGCTTCCTTTC	PA3421	-	-	-	coding region in gene PA3421	conserved hypothetical protein	Hypothetical, unclassified, unknown
3846583	3846603	-	10.49	-8	CCAGGTCGAGGATTTCCTGGG	PA3440	PA3440	GE00177309	233	coding region	conserved hypothetical protein	Hypothetical, unclassified, unknown
3861935	3861955	-	9.61	-7.94	CGAGGTGCAGAGCTTCCTCCG	PA3455	-	-	-	coding region in gene PA3455	conserved hypothetical protein	Hypothetical, unclassified, unknown
3862584	3862604	-	9.6	-8.29	GAGGGGGAATTTCTCCACGCT	PA3456	-	-	-	coding region in gene PA3456	hypothetical protein	Hypothetical, unclassified, unknown
3866011	3866031	-	9.69	-7.8	CGAGGGCGATCGGACCCTGGG	PA3458	PA3458	GE00177327	258	coding region	probable transcriptional regulator	Transcriptional regulators
3872367	3872387	-	9.89	-8.29	GCAGGTTCATCAGTACCTGGC	PA3462	-	-	-	coding region in gene PA3462	probable sensor/response regulator hybrid	Two-component regulatory systems
3872766	3872786	-	9.76	-8.28	CCAGGGTCAGGTTGTCCTCGC	PA3462	-	-	-	coding region in gene PA3462	probable sensor/response regulator hybrid	Two-component regulatory systems
3887992	3888012	-	9.67	-8.2	CCAGGTCGACAGCTACTTCGC	PA3474	-	-	-	coding region in gene yigM	conserved hypothetical protein	Membrane proteins
3893588	3893608	-	9.55	-7.96	GGAAGGCCATGTGACCCTCGA	PA3480	-	-	-	coding region in gene dcd	probable deoxycytidine triphosphate deaminase	Nucleotide biosynthesis and metabolism
3906391	3906411	-	9.69	-6.54	CGAGAGGAATCTTGGCCTCCA	PA3488	-	-	-	coding region in gene PA3488	Tli5	Adaptation, Protection
3918652	3918672	-	10.38	-8.31	GCGTGGAGATCGTTTCCTGGA	PA3501	PA3501	GE00177370	184	coding region	hypothetical protein	Hypothetical, unclassified, unknown
3924771	3924791	-	9.78	-8.5	CCAGGGCGAGGGGTTCTTCGA	PA3507	PA3507	GE00177376	216	coding region	probable short-chain dehydrogenase	Putative enzymes
3927871	3927891	+	9.71	-8.05	CCAGGTTGATCATGTCCGGGT	PA3511	PA3511	GE00177380	320	coding region	probable short-chain dehydrogenase	Putative enzymes
3943226	3943246	-	9.58	-8.21	CGAGGGCAACTACGTCACCAA	PA3523	-	-	-	coding region in gene PA3523	probable Resistance-Nodulation-Cell Division (RND) efflux membrane fusion protein precursor	Transport of small molecules
3949474	3949494	-	9.93	-7.92	CAAGGGCAAGTACGGCCTGGT	PA3529	-	-	-	coding region in gene tsaA	alkylhydroperoxide reductase C	Adaptation, Protection; Putative enzymes
3954225	3954245	-	9.76	-7.89	CCATAGCAACTACTTCCTCGG	PA3534	-	-	-	coding region in gene PA3534	probable oxidoreductase	Putative enzymes
3961391	3961411	+	9.89	-8.29	CAAGGGCGATGTCTACACCGG	PA3539	-	-	-	coding region in gene yaaA	conserved hypothetical protein	Hypothetical, unclassified, unknown
3968058	3968078	+	10.44	-7.89	CCAGGCCAACTACTACCTGGG	PA3543	-	-	-	coding region in gene algK	alginate biosynthetic protein AlgK precursor	Cell wall / LPS / capsule; Adaptation, Protection; Secreted Factors (toxins, enzymes, alginate)
3970870	3970890	+	9.62	-8.29	GAAGGGCAACACCTACCGCGA	PA3545	-	-	-	coding region in gene algG	alginate-c5-mannuronan-epimerase AlgG	Cell wall / LPS / capsule; Adaptation, Protection; Secreted Factors (toxins, enzymes, alginate)
3980376	3980396	+	9.53	-8.02	GCACGGCGATCTTTTCCTTCC	PA3552	-	-	-	coding region in gene PA3552	ArnB	Cell wall / LPS / capsule; Antibiotic resistance and susceptibility; Adaptation, Protection
3982988	3983008	+	9.82	-8.51	CGGGGTCAACGGCTTCATCGG	PA3554	-	-	-	coding region in gene PA3554	ArnA	Putative enzymes; Adaptation, Protection; Antibiotic resistance and susceptibility; Cell wall / LPS / capsule
3984397	3984417	-	9.64	-8.72	GCCAGGCAATCGCTGCCGCGG	PA3555	-	-	-	coding region in gene PA3555	ArnD	Adaptation, Protection; Antibiotic resistance and susceptibility; Cell wall / LPS / capsule
3997526	3997546	-	9.66	-8.46	CGAGGGCGACGCGTTCCTCCT	PA3566	ycnE	GE00177435	275	coding region	conserved hypothetical protein	Hypothetical, unclassified, unknown
4007625	4007645	+	10.2	-8.11	CAAGGGCAACGTCTTCACCCT	PA3575	-	-	-	coding region in gene PA3575	hypothetical protein	Membrane proteins
4012423	4012443	+	9.64	-8.05	CCAGGCCGAGCTTTTCCGCGG	PA3580	-	-	-	coding region in gene ybaK	conserved hypothetical protein	Hypothetical, unclassified, unknown
4030113	4030133	-	9.96	-7.71	CCAGGGAGATCGGTGCCCAGA	PA3595	-	-	-	coding region in gene PA3595	probable major facilitator superfamily (MFS) transporter	Membrane proteins; Transport of small molecules
4061399	4061419	+	9.66	-7.76	CCAGGTCGAGGATTTCACGCA	PA3625	surE	GE00177494	26	coding region	survival protein SurE	Adaptation, Protection
4070660	4070680	-	9.59	-7.63	CAAGGCCAACCGTTCCTCGAT	PA3636	-	-	-	coding region in gene kdsA	2-dehydro-3-deoxyphosphooctonate aldolase	Carbon compound catabolism; Cell wall / LPS / capsule
4071058	4071078	-	9.7	-8.17	CGAAGTGAACAACAACCTGCT	PA3636	kdsA	GE00177505	202	coding region	2-dehydro-3-deoxyphosphooctonate aldolase	Carbon compound catabolism; Cell wall / LPS / capsule
4081740	4081760	+	9.56	-8.03	GAAGGGGAACAATGCCAGCAT	PA3643	-	-	-	coding region in gene lpxB	lipid A-disaccharide synthase	Cell wall / LPS / capsule
4085776	4085796	-	9.67	-7.82	GGAAGGCGACAACTTCACCAA	PA3648	-	-	-	coding region in gene PA3648	outer membrane protein Opr86	Membrane proteins; Transport of small molecules
4088915	4088935	+	10.03	-7.98	CCGGGTCAACCATTGCCCGGC	PA3649	PA3649	GE00177518	38	coding region	MucP	Hypothetical, unclassified, unknown
4093255	4093275	+	9.58	-7.95	CGAAGGAAACGATTTCGGCAC	PA3654	pyrH	GE00177523	288	coding region	uridylate kinase	Nucleotide biosynthesis and metabolism
4117472	4117492	-	9.64	-8.16	GCAGGGCCATGACGGCATCGA	PA3676	-	-	-	coding region in gene PA3676	MexK	Membrane proteins; Transport of small molecules; Antibiotic resistance and susceptibility
4118409	4118429	+	9.61	-8.27	CCAGGCCGATGGCGTCCTCGC	PA3676	-	-	-	coding region in gene PA3676	MexK	Membrane proteins; Transport of small molecules; Antibiotic resistance and susceptibility
4124801	4124821	+	9.96	-8.24	GCGGGGAAAGGACTCCCTAGC	PA3682	PA3682	GE00177551	17	intergenic	hypothetical protein	Hypothetical, unclassified, unknown; Putative enzymes
4125575	4125595	-	9.64	-8.13	CGAGGGCAATACCACCTTCTA	PA3683	-	-	-	coding region in gene PA3683	conserved hypothetical protein	Hypothetical, unclassified, unknown
4131518	4131538	-	9.54	-7.76	TCATGGAAACAATTCCCGTTT	PA3689	yhdM	GE00177558	97	coding region	probable transcriptional regulator	Transcriptional regulators
4141521	4141541	+	9.56	-8.1	TCAGGTCCATGTTGTCTTCGT	PA3700	-	-	-	coding region in gene lysS	lysyl-tRNA synthetase	Amino acid biosynthesis and metabolism; Translation, post-translational modification, degradation
4148448	4148468	-	9.7	-8.54	GCATGCTGATCATTTCCGCCG	PA3704	PA3704	GE00177572	197	coding region	probable chemotaxis sensor/effector fusion protein	Two-component regulatory systems; Chemotaxis; Motility & Attachment
4152078	4152098	-	9.95	-8.06	CGAGGCCGACAGTATCCTCGC	PA3708	-	-	-	coding region in gene PA3708	probable chemotaxis transducer	Chemotaxis; Adaptation, Protection; Motility & Attachment
4153073	4153093	-	9.91	-8.11	CAAGGTCAAGACCTTCCTGGT	PA3709	-	-	-	coding region in gene PA3709	probable major facilitator superfamily (MFS) transporter	Membrane proteins; Transport of small molecules
4162903	4162923	-	9.62	-8.22	CAAGAGCTACGATTACCTGGG	PA3716	-	-	-	coding region in gene PA3716	hypothetical protein	Hypothetical, unclassified, unknown
4167017	4167037	+	9.75	-8.32	CAAGGCCGACCTGTTCCTCAA	PA3721	-	-	-	coding region in gene PA3721	NalC	Transcriptional regulators; Antibiotic resistance and susceptibility
4167562	4167582	+	9.57	-7.18	GCGGGAGAATAACATCATATT	PA3722	PA3722	GE00177590	41	intergenic	hypothetical protein	Hypothetical, unclassified, unknown
4167647	4167667	-	9.65	-7.18	TGATGGAAACCTTTGCCGACC	PA3722	PA3722	GE00177590	126	intergenic	hypothetical protein	Hypothetical, unclassified, unknown
4173024	4173044	-	10.23	-7.61	TAAAGCCGATATTTCCCTCAC	PA3726	-	-	-	coding region in gene yaeQ	conserved hypothetical protein	Hypothetical, unclassified, unknown
4181922	4181942	+	9.63	-7.63	CCAGGGCGACGATGCCCCAGT	PA3730	-	-	-	coding region in gene PA3730	hypothetical protein	Membrane proteins
4193626	4193646	+	10.24	-7.4	CGAAGAGGATGATTGCATCTA	PA3740	PA3740	GE00177608	28	intergenic	hypothetical protein	Hypothetical, unclassified, unknown
4220454	4220474	+	9.91	-8.27	CGAGGTCAACGCGTTCCTCGA	PA3764	-	-	-	coding region in gene yfhD	conserved hypothetical protein	Hypothetical, unclassified, unknown
4222673	4222693	-	10.02	-8.23	CAAGGGCGAGAAGTTCATCAG	PA3766	-	-	-	coding region in gene PA3766	probable aromatic amino acid transporter	Transport of small molecules
4223175	4223195	+	9.77	-7.7	TCATGACAACAACTCCCTGCA	PA3766	-	-	-	coding region in gene PA3766	probable aromatic amino acid transporter	Transport of small molecules
4244937	4244957	+	9.82	-8.37	CCAGGCCGACAGCTTCATCAT	PA3786	PA3786	GE00177654	234	coding region	hypothetical protein	Hypothetical, unclassified, unknown
4251204	4251224	+	9.8	-8.33	CGAAGGCAACCACATCCCGGA	PA3792	-	-	-	coding region in gene leuA	2-isopropylmalate synthase	Amino acid biosynthesis and metabolism
4264794	4264814	-	9.79	-7.87	CCAGGCCAAGGAGTACTTCGA	PA3804	PA3804	GE00177672	262	coding region	hypothetical protein	Hypothetical, unclassified, unknown
4271839	4271859	-	9.81	-8.14	CAAGGGCAAGCACATCATCAC	PA3814	-	-	-	coding region in gene iscS	L-cysteine desulfurase (pyridoxal phosphate-dependent)	Amino acid biosynthesis and metabolism; Biosynthesis of cofactors, prosthetic groups and carriers
4280577	4280597	-	10.18	-7.88	GCAGGGCTATCGCTTCTTCAG	PA3823	tgt	GE00177691	71	coding region	queuine tRNA-ribosyltransferase	Transcription, RNA processing and degradation; Translation, post-translational modification, degradation
4290978	4290998	-	10.27	-8.26	GCAGGGGAATGTTGTCCGGCT	PA3833	-	-	-	coding region in gene PA3833	hypothetical protein	Hypothetical, unclassified, unknown
4299498	4299518	-	9.67	-8.32	CCAGGGCCATGTTCTCCTCGA	PA3838	-	-	-	coding region in gene PA3838	probable ATP-binding component of ABC transporter	Transport of small molecules
4301997	4302017	+	9.59	-8.35	GGATGTGAATAATGCCCGCCT	PA3840	ybiN	GE00177708	23	intergenic	conserved hypothetical protein	Hypothetical, unclassified, unknown
4308729	4308749	-	10	-8.09	CCAGGGCGATGTCGACCTCGC	PA3848	-	-	-	coding region in gene PA3848	hypothetical protein	Hypothetical, unclassified, unknown
4311308	4311328	-	9.71	-8.6	GGAGGACGACTACTACCTGCT	PA3850	-	-	-	coding region in gene PA3850	hypothetical protein	Hypothetical, unclassified, unknown
4313365	4313385	-	9.65	-8.27	GCCAGGAGATGGTTGCCGCGA	PA3852	-	-	-	coding region in gene PA3852	hypothetical protein	Hypothetical, unclassified, unknown
4325874	4325894	-	9.76	-8.28	CCAGGACGAGATCTACCTGGA	PA3865	-	-	-	coding region in gene PA3865	probable amino acid binding protein	Transport of small molecules
4325875	4325895	+	9.64	-8.28	CCAGGTAGATCTCGTCCTGGC	PA3865	-	-	-	coding region in gene PA3865	probable amino acid binding protein	Transport of small molecules
4335454	4335474	+	9.75	-8.16	GCAGGGTGACGATGGCCTGGG	PA3871	nifM	GE00177739	234	coding region	probable peptidyl-prolyl cis-trans isomerase, PpiC-type	Translation, post-translational modification, degradation; Chaperones & heat shock proteins
4339731	4339751	-	9.76	-8.23	CGAGGGCAAGCTCGACCTGGT	PA3875	-	-	-	coding region in gene narG	respiratory nitrate reductase alpha chain	Energy metabolism
4339851	4339871	-	9.59	-8.08	CAAGGGGCACGAGTACATGCT	PA3875	-	-	-	coding region in gene narG	respiratory nitrate reductase alpha chain	Energy metabolism
4353387	4353407	+	9.61	-8.25	CGAGGGTCAGCATGACCTCCA	PA3887	-	-	-	coding region in gene nhaP	Na+/H+ antiporter NhaP	Membrane proteins; Transport of small molecules
4353912	4353932	+	9.81	-8.13	TGCGGCGGATGATTTCCTGCA	PA3887	-	-	-	coding region in gene nhaP	Na+/H+ antiporter NhaP	Membrane proteins; Transport of small molecules
4355958	4355978	-	9.79	-7.93	GAAGGGGAAGTACTGCTTGTC	PA3890	PA3890	GE00177758	222	coding region	OpuC ABC transporter, permease protein, OpuCB	Membrane proteins; Transport of small molecules
4362439	4362459	-	9.66	-8.5	GGAGGGCAACATCGTCCGCGC	PA3894	-	-	-	coding region in gene opmI	probable outer membrane protein precursor	Membrane proteins
4363857	4363877	-	10.58	-8.32	CGATGGAGACCATTTCCTGGC	PA3895	-	-	-	coding region in gene PA3895	probable transcriptional regulator	Transcriptional regulators
4377752	4377772	-	9.97	-8.04	CCAGGGCAACTGCAACCTGAC	PA3909	-	-	-	coding region in gene PA3909	Extracelullar DNA degradation protein, EddB	Hypothetical, unclassified, unknown
4388191	4388211	+	9.55	-8.29	GCGAGGGAATGGTAGCCGCGC	PA3919	-	-	-	coding region in gene ylaK	conserved hypothetical protein	Hypothetical, unclassified, unknown
4394517	4394537	-	9.85	-7.51	GCCGGGAAACGTTTGCCGCGC	PA3921	PA3921	GE00177789	157	intergenic	probable transcriptional regulator	Transcriptional regulators
4400538	4400558	+	10.01	-8.23	CAAGGACCACATGTTCCTCGA	PA3925	-	-	-	coding region in gene PA3925	probable acyl-CoA thiolase	Putative enzymes
4424169	4424189	-	9.63	-8.12	CCAGGTCAACCGCAACCTGCA	PA3946	-	-	-	coding region in gene PA3946	Two-component sensor RocS1	Two-component regulatory systems
4429520	4429540	-	9.63	-8.19	GCCGAGGAATTGTTCCCTGGC	PA3949	-	-	-	coding region in gene PA3949	hypothetical protein	Hypothetical, unclassified, unknown
4440355	4440375	+	10.07	-8.21	CCAGGGCAACAACTCCAGGCC	PA3961	-	-	-	coding region in gene hrpB	probable ATP-dependent helicase	Putative enzymes
4441989	4442009	+	9.68	-8.3	GACGGGCAAGGATACCCTCGG	PA3961	-	-	-	coding region in gene hrpB	probable ATP-dependent helicase	Putative enzymes
4453760	4453780	-	9.57	-8.67	GCAGGGCAGCCGCTTCCTCCT	PA3974	-	-	-	coding region in gene PA3974	Lost Adherence Sensor, LadS	Two-component regulatory systems
4458633	4458653	-	9.89	-8.02	CGAAGAGGATCATTTCAGCGC	PA3978	PA3978	GE00177846	200	coding region	hypothetical protein	Hypothetical, unclassified, unknown
4484897	4484917	+	9.88	-8.03	TGCGGGCGATCTGTTCCTCGT	PA4003	-	-	-	coding region in gene pbpA	penicillin-binding protein 2	Cell wall / LPS / capsule
4486104	4486124	+	9.99	-7.65	CGAGGGTCACGATGTCCTGGG	PA4004	ybeA	GE00177872	289	coding region	conserved hypothetical protein	Hypothetical, unclassified, unknown
4494394	4494414	+	10.33	-8	CCAGGCCGATGGTTTCTTGAC	PA4014	PA4014	GE00177882	60	intergenic	hypothetical protein	Membrane proteins
4494394	4494414	+	10.33	-8	CCAGGCCGATGGTTTCTTGAC	PA4015	PA4015	GE00177883	66	intergenic	conserved hypothetical protein	Hypothetical, unclassified, unknown
4498451	4498471	+	9.73	-8.58	CCAGGGTAATGCGTTCCGGAC	PA4019	-	-	-	coding region in gene PA4019	probable aromatic acid decarboxylase	Putative enzymes
4501291	4501311	-	9.78	-8.22	CGAGGGCTGCTATTTCCTCCG	PA4021	-	-	-	coding region in gene PA4021	probable transcriptional regulator	Transcriptional regulators
4503027	4503047	+	10.04	-7.84	CGGAGAACATCATTCCCTCCA	PA4022	-	-	-	coding region in gene exaC2	hydrazone dehydrogenase, HdhA	Putative enzymes
4530506	4530526	+	9.55	-8.1	TCAGGGCTACATGTTCCTTGC	PA4047	-	-	-	coding region in gene ribA	GTP cyclohydrolase II	Biosynthesis of cofactors, prosthetic groups and carriers
4531636	4531656	-	10.26	-8.04	CCGGGTCGACTATTTCATCGA	PA4048	PA4048	GE00177916	250	coding region	hypothetical protein	Hypothetical, unclassified, unknown
4534351	4534371	+	9.53	-8.44	CGAGGGCGATGATGGCGTCGA	PA4052	nusB	GE00177920	233	coding region	NusB protein	Transcription, RNA processing and degradation
4535745	4535765	-	9.71	-7.83	CCAAGGCAAGATGGTCATCCT	PA4054	-	-	-	coding region in gene ribB	GTP cyclohydrolase II / 3,4-dihydroxy-2-butanone 4-phosphate synthase	Biosynthesis of cofactors, prosthetic groups and carriers
4547604	4547624	+	10.71	-7.66	CCAAGGCAATGACATCCTGCG	PA4069	PA4069	GE00177937	53	intergenic	hypothetical protein	Hypothetical, unclassified, unknown
4559998	4560018	-	9.56	-7.15	TCCAGGCGATAGTTTCAGCTT	PA4080	rcsB	GE00177948	349	intergenic	probable response regulator	Transport of small molecules; Transcriptional regulators
4566444	4566464	-	9.59	-8.24	CGGCGGCAACCTTTACCTGAA	PA4084	-	-	-	coding region in gene htrE	usher CupB3	Motility & Attachment
4570321	4570341	-	10.28	-7.35	CCAGGTAAAGGTTTTCCCGCA	PA4087	-	-	-	coding region in gene moaF	conserved hypothetical protein	Hypothetical, unclassified, unknown
4570322	4570342	+	10.19	-7.35	GCGGGAAAACCTTTACCTGGT	PA4087	-	-	-	coding region in gene moaF	conserved hypothetical protein	Hypothetical, unclassified, unknown
4572792	4572812	+	10.28	-8.6	CGGGGTCAACGGTTTCATCCG	PA4089	-	-	-	coding region in gene PA4089	probable short-chain dehydrogenase	Putative enzymes
4577161	4577181	-	10.4	-7.94	CCAGGACAACCTCTGCCTCGA	PA4094	-	-	-	coding region in gene PA4094	probable transcriptional regulator	Transcriptional regulators
4585837	4585857	+	9.73	-8.64	CGAGGGCTATGTGTTCTCGCT	PA4102	PA4102	GE00177970	28	coding region	BfmS	Two-component regulatory systems; Cell wall / LPS / capsule; Adaptation, Protection
4592942	4592962	+	10.29	-7.5	GGAAGGTGATTACTTCTTCAT	PA4108	-	-	-	intergenic	cyclic di-GMP phosphodiesterase	Cell wall / LPS / capsule; Motility & Attachment
4593941	4593961	+	9.6	-7.15	GCAAGCCTAGATTTTCCCCGC	PA4109	ampR	GE00177977	62	intergenic	transcriptional regulator AmpR	Transcriptional regulators; Antibiotic resistance and susceptibility
4593941	4593961	+	9.6	-7.15	GCAAGCCTAGATTTTCCCCGC	PA4110	ampC	GE00177978	67	intergenic	beta-lactamase precursor	Adaptation, Protection
4594341	4594361	-	9.77	-8.41	CGAGGCGCATCTTGTCCTGGG	PA4110	-	-	-	coding region in gene ampC	beta-lactamase precursor	Adaptation, Protection
4621569	4621589	+	9.7	-8.4	GCCGGGCAACCATGGCCTGCG	PA4132	-	-	-	coding region in gene PA4132	conserved hypothetical protein	Adaptation, Protection
4629145	4629165	+	9.58	-8.31	GCAGGGCGATCAGGTCTTGCT	PA4138	-	-	-	coding region in gene tyrS	tyrosyl-tRNA synthetase	Amino acid biosynthesis and metabolism; Translation, post-translational modification, degradation
4633414	4633434	+	10.05	-7.97	CAAGGGCTACATCTCCATGGA	PA4142	-	-	-	coding region in gene PA4142	probable secretion protein	Protein secretion/export apparatus
4667917	4667937	+	10.11	-8.35	GCAAGGCAAGAACGTCCTGGT	PA4171	-	-	-	coding region in gene PA4171	probable protease	Putative enzymes
4675617	4675637	+	9.69	-8.28	CCAGGTCAACGACGGCCTGCT	PA4179	-	-	-	coding region in gene opdN	probable porin	Membrane proteins; Transport of small molecules
4676790	4676810	+	10.76	-8.01	CCAGGGCGACGATTCCCTGCG	PA4180	-	-	-	coding region in gene PA4180	probable acetolactate synthase large subunit	Amino acid biosynthesis and metabolism
4677830	4677850	-	9.71	-8.05	CGAGGAGAATCTCGACCTGCT	PA4180	-	-	-	coding region in gene PA4180	probable acetolactate synthase large subunit	Amino acid biosynthesis and metabolism
4682193	4682213	+	9.61	-7.5	CGCAGGGGATGGTTACCGGGT	PA4186	PA4186	GE00178054	28	intergenic	hypothetical protein	Hypothetical, unclassified, unknown
4687227	4687247	-	9.9	-8.66	CCAGGGCGATGGCTTCGTCGA	PA4189	-	-	-	coding region in gene PA4189	probable aldehyde dehydrogenase	Putative enzymes
4698859	4698879	+	9.57	-8.3	CGAAGTCAACAAGGGCCTGGC	PA4199	-	-	-	coding region in gene PA4199	probable acyl-CoA dehydrogenase	Putative enzymes
4707005	4707025	+	9.86	-7.61	GAAAAGCAATTTCTCCCTGGA	PA4206	-	-	-	coding region in gene PA4206	probable Resistance-Nodulation-Cell Division (RND) efflux membrane fusion protein precursor	Transport of small molecules
4712383	4712403	-	9.69	-8.41	CAACGGCGATATCTACCTGCT	PA4209	-	-	-	coding region in gene PA4209	probable phenazine-specific methyltransferase	Putative enzymes
4713743	4713763	-	9.76	-7.44	CCGGAGAAACTTTTCCCTCGC	PA4210	phzA1	GE00178078	32	intergenic	probable phenazine biosynthesis protein	Secreted Factors (toxins, enzymes, alginate)
4725563	4725583	-	9.53	-8.01	CCCGGTCAATGTCTACCGCTG	PA4221	-	-	-	coding region in gene fptA	Fe(III)-pyochelin outer membrane receptor precursor	Transport of small molecules
4726845	4726865	-	9.53	-6.8	CGGAGACGATTTCTTCATAAT	PA4221	fptA	GE00178089	45	intergenic	Fe(III)-pyochelin outer membrane receptor precursor	Transport of small molecules
4749809	4749829	-	9.7	-8.03	GGAAGTCGACGTTTTCCCGGC	PA4234	-	-	-	coding region in gene uvrA	excinuclease ABC subunit A	DNA replication, recombination, modification and repair
4753331	4753351	-	10.27	-8.04	GCAGGGCAATTGGGACCTGGT	PA4236	-	-	-	coding region in gene katA	catalase	Adaptation, Protection
4770844	4770864	-	9.67	-8.24	CGAGGTGGAGCGTTCCCTGCG	PA4266	-	-	-	coding region in gene fusA1	elongation factor G	Translation, post-translational modification, degradation
4778113	4778133	-	9.92	-8.13	CCAGGAAGATCGTTTCACCAC	PA4270	-	-	-	coding region in gene rpoB	DNA-directed RNA polymerase beta chain	Transcription, RNA processing and degradation
4788848	4788868	+	9.54	-7.39	CACGGGCAATTAGTACTGGTT	PA4280.1	PA4280.1	GE00348013	155	coding region	5S ribosomal RNA	Non-coding RNA gene
4806494	4806514	-	9.57	-8.44	CGAGGACGACCGCTACCTGCT	PA4285	-	-	-	coding region in gene recC	exodeoxyribonuclease V gamma chain	DNA replication, recombination, modification and repair
4817407	4817427	-	9.61	-8.16	CCGGGGCAACGTTTTCTCTGG	PA4293	-	-	-	coding region in gene PA4293	two-component sensor PprA	Two-component regulatory systems
4820722	4820742	+	9.73	-8.27	CCAGGACAACGGTATCCGCCT	PA4296	-	-	-	coding region in gene pprB	two-component response regulator, PprB	Transcriptional regulators; Two-component regulatory systems
4843962	4843982	-	9.75	-7.24	GCAGGGAAATCACGTCACGCA	PA4315	-	-	-	coding region in gene mvaT	transcriptional regulator MvaT, P16 subunit	Transcriptional regulators
4844808	4844828	-	10.36	-8.32	CCAGGTCAACCGTTGCCCGGT	PA4316	-	-	-	coding region in gene sbcB	exodeoxyribonuclease I	DNA replication, recombination, modification and repair
4857269	4857289	-	9.56	-8.38	CGATGCCGACCACTTCCTGGG	PA4329	-	-	-	coding region in gene pykA	pyruvate kinase II	Energy metabolism; Carbon compound catabolism
4857683	4857703	-	9.61	-8.27	CACGGGCCACCATTACCGCGT	PA4329	-	-	-	coding region in gene pykA	pyruvate kinase II	Energy metabolism; Carbon compound catabolism
4858335	4858355	+	9.56	-7.98	CAAGGGCGACAGCTACACCGC	PA4329	-	-	-	coding region in gene pykA	pyruvate kinase II	Energy metabolism; Carbon compound catabolism
4858571	4858591	-	9.83	-8.27	GGAAGGCGATATCTTCAGCAC	PA4330	-	-	-	coding region in gene PA4330	probable enoyl-CoA hydratase/isomerase	Putative enzymes
4873097	4873117	+	9.65	-8.13	GGAAGGGAAGAACAGCCTGGC	PA4343	-	-	-	coding region in gene PA4343	probable major facilitator superfamily (MFS) transporter	Membrane proteins; Transport of small molecules
4888570	4888590	+	9.77	-7.89	GAAGGGGAACGGCATCCTGCC	PA4360	-	-	-	intergenic	hypothetical protein	Hypothetical, unclassified, unknown
4894358	4894378	-	9.62	-7.55	GAAGGTCTACCAGTTCCTGAG	PA4367	PA4367	GE00178235	80	intergenic	BifA	Motility & Attachment; Cell wall / LPS / capsule
4895996	4896016	+	9.84	-8.25	GGCGGTCAATCTTTCCACCGT	PA4367	-	-	-	coding region in gene PA4367	BifA	Motility & Attachment; Cell wall / LPS / capsule
4898875	4898895	+	9.89	-8.2	CCAGGGCAAGGACTGCACCGG	PA4370	-	-	-	coding region in gene icmP	Insulin-cleaving metalloproteinase outer membrane protein precursor	Membrane proteins
4899898	4899918	+	9.64	-8.06	CGTGGGCAACAGTTTCTTCCG	PA4371	-	-	-	coding region in gene PA4371	hypothetical protein	Hypothetical, unclassified, unknown
4912522	4912542	-	9.8	-8.1	CGGAGCCGACGATTACCTGGT	PA4381	-	-	-	coding region in gene colR	two-component response regulator ColR	Transcriptional regulators; Two-component regulatory systems
4922293	4922313	-	9.56	-8.2	GCAGGAGAACGCCTTCCTCGC	PA4391	PA4391	GE00178259	312	coding region	hypothetical protein	Hypothetical, unclassified, unknown
4922293	4922313	-	9.56	-8.2	GCAGGAGAACGCCTTCCTCGC	PA4393	ampG	GE00178261	93	coding region	AmpG	Transport of small molecules; Antibiotic resistance and susceptibility
4934793	4934813	-	9.77	-8.01	CCGGGTGAAGAACTTCATGAA	PA4403	-	-	-	coding region in gene secA	secretion protein SecA	Protein secretion/export apparatus
4935612	4935632	-	9.87	-8.47	CCAGGGCGACCAGATCCTCCT	PA4403	-	-	-	coding region in gene secA	secretion protein SecA	Protein secretion/export apparatus
4935768	4935788	-	10.08	-8.43	GCAGGGCCACCAGTTCATCGA	PA4403	-	-	-	coding region in gene secA	secretion protein SecA	Protein secretion/export apparatus
4936209	4936229	-	9.63	-8.41	CACGGTGAACGACTACCTGGC	PA4403	-	-	-	coding region in gene secA	secretion protein SecA	Protein secretion/export apparatus
4939107	4939127	-	9.67	-7.61	GGGGGAAAAGGTTTACCTGAC	PA4406	-	-	-	coding region in gene lpxC	UDP-3-O-acyl-N-acetylglucosamine deacetylase	Cell wall / LPS / capsule
4939108	4939128	+	10.13	-7.61	TCAGGTAAACCTTTTCCCCCG	PA4406	-	-	-	coding region in gene lpxC	UDP-3-O-acyl-N-acetylglucosamine deacetylase	Cell wall / LPS / capsule
4946374	4946394	-	9.62	-8.08	GCAGGCCAAGCAGTTCTTCTC	PA4412	murG	GE00178280	234	coding region	UDP-N-acetylglucosamine--N-acetylmuramyl-(pentapeptide) pyrophosphoryl-undecaprenol N-acetylglucosamine transferase	Carbon compound catabolism; Cell wall / LPS / capsule
4949141	4949161	-	9.58	-8.25	CGACGGTAATGGTTGCCGGCG	PA4415	-	-	-	coding region in gene mraY	phospho-N-acetylmuramoyl-pentapeptide-transferase	Cell wall / LPS / capsule
4963800	4963820	-	9.67	-8.1	CCCAGGTGATCATTTCCCTGT	PA4430	-	-	-	coding region in gene PA4430	probable cytochrome b	Energy metabolism
4964739	4964759	-	9.68	-7.93	GTAGGGTCATGGTTCCCCAGT	PA4431	-	-	-	coding region in gene PA4431	probable iron-sulfur protein	Putative enzymes
4968689	4968709	+	9.9	-8	GCAGGCCAAGGACTTCTTCCA	PA4435	PA4435	GE00178303	232	intergenic	probable acyl-CoA dehydrogenase	Putative enzymes
4968689	4968709	+	9.9	-8	GCAGGCCAAGGACTTCTTCCA	PA4436	PA4436	GE00178304	2	intergenic	probable transcriptional regulator	Transcriptional regulators
4972743	4972763	+	10.1	-8.07	GGGTGGCGACGTTTTCCTCGA	PA4439	-	-	-	coding region in gene trpS	tryptophanyl-tRNA synthetase	Amino acid biosynthesis and metabolism; Translation, post-translational modification, degradation
4983661	4983681	+	9.67	-8.07	TCGTGGCGATCAGTTCCTGGG	PA4448	hisD	GE00178316	236	coding region	histidinol dehydrogenase	Amino acid biosynthesis and metabolism
4987834	4987854	-	9.86	-7.52	GCAGGGCTACAACATCCTGAT	PA4455	-	-	-	coding region in gene yrbE	probable permease of ABC transporter	Membrane proteins; Transport of small molecules
4988350	4988370	+	9.54	-8.35	CCATGGCGATCGGATCCTGCC	PA4455	yrbE	GE00178323	269	coding region	probable permease of ABC transporter	Membrane proteins; Transport of small molecules
4999812	4999832	-	9.64	-8.5	CGCGGTGAACAACTTCCCGGT	PA4470	-	-	-	coding region in gene fumC	fumarate hydratase	Energy metabolism
5002759	5002779	+	10.92	-7.96	CCGAGGCGATGATTTCCTGCG	PA4474	-	-	-	coding region in gene tldD	conserved hypothetical protein	Hypothetical, unclassified, unknown
5003188	5003208	+	9.58	-8.01	CGAGGTTGACCAGTGCCTGGC	PA4474	-	-	-	coding region in gene tldD	conserved hypothetical protein	Hypothetical, unclassified, unknown
5004738	5004758	+	10.82	-8.01	CAATGGACATGGTTTCCTCCT	PA4475	-	-	-	coding region in gene PA4475	conserved hypothetical protein	Hypothetical, unclassified, unknown
5006752	5006772	+	9.8	-8.26	CGAGGGGAATGTCGACCTTGA	PA4476	-	-	-	coding region in gene PA4476	hypothetical protein	Hypothetical, unclassified, unknown
5018180	5018200	+	9.96	-8	GCGTGGCGATGATTTCCGGGC	PA4487	-	-	-	coding region in gene PA4487	MagF	Hypothetical, unclassified, unknown
5021593	5021613	-	9.79	-8.5	CGATGGCGACGCTTTCCTCAC	PA4489	-	-	-	coding region in gene PA4489	MagD	Adaptation, Protection
5022701	5022721	+	9.83	-8.14	CGATGTCGATCTCTACCTGGG	PA4489	-	-	-	coding region in gene PA4489	MagD	Adaptation, Protection
5024302	5024322	-	10.17	-8.11	GCCGGGCAATGTCTACATCCC	PA4489	-	-	-	coding region in gene PA4489	MagD	Adaptation, Protection
5025631	5025651	-	9.6	-8.5	CCGTGGCAATGGCTGCCGCTG	PA4490	PA4490	GE00178358	15	coding region	MagC	Hypothetical, unclassified, unknown
5066689	5066709	+	9.62	-8.04	CCAGGTTGATGACGTCATCGT	PA4523	-	-	-	coding region in gene PA4523	hypothetical protein	Hypothetical, unclassified, unknown
5067081	5067101	-	9.82	-7.91	CGAGGCCAACCAGATCCTGGT	PA4523	-	-	-	coding region in gene PA4523	hypothetical protein	Hypothetical, unclassified, unknown
5082231	5082251	+	9.56	-7.91	GGAAGGCAATCGCAACCGCAT	PA4541	PA4541	GE00178409	191	coding region	Pseudomonas aeruginosa-derived large extracellular protease, LepA	Membrane proteins; Secreted Factors (toxins, enzymes, alginate)
5082828	5082848	+	9.61	-7.98	CAACGGCAAGGTCTTCCTGGT	PA4541	-	-	-	coding region in gene PA4541	Pseudomonas aeruginosa-derived large extracellular protease, LepA	Membrane proteins; Secreted Factors (toxins, enzymes, alginate)
5083383	5083403	+	9.79	-8.62	CGGAGGCAATGGCGGCCTGGT	PA4541	-	-	-	coding region in gene PA4541	Pseudomonas aeruginosa-derived large extracellular protease, LepA	Membrane proteins; Secreted Factors (toxins, enzymes, alginate)
5085606	5085626	+	9.58	-8.28	CCATGGCGATGTCAGCCTGCA	PA4541	-	-	-	coding region in gene PA4541	Pseudomonas aeruginosa-derived large extracellular protease, LepA	Membrane proteins; Secreted Factors (toxins, enzymes, alginate)
5088924	5088944	+	9.68	-8.13	GGATGGCGATGGTGTCTTCCT	PA4542	-	-	-	coding region in gene clpB	ClpB protein	Translation, post-translational modification, degradation
5089652	5089672	-	9.9	-8.21	GAAGGGCGACCAGTTCATCTC	PA4542	-	-	-	coding region in gene clpB	ClpB protein	Translation, post-translational modification, degradation
5097996	5098016	+	9.73	-8.07	GAAGGCATACCGTTGCCTGGC	PA4550	fimU	GE00178418	195	coding region	type 4 fimbrial biogenesis protein FimU	Motility & Attachment
5098105	5098125	-	9.59	-8.07	GCAGGACAACTGGTCCATGAT	PA4550	fimU	GE00178418	86	intergenic	type 4 fimbrial biogenesis protein FimU	Motility & Attachment
5103803	5103823	-	10.53	-8.12	CGATGGCGATCATGTCCTCGA	PA4555	pilY2	GE00178423	346	coding region	type 4 fimbrial biogenesis protein PilY2	Motility & Attachment
5107711	5107731	+	10.75	-8.16	CCAGGGCCAGCATTTCCTGGG	PA4560	-	-	-	coding region in gene ileS	isoleucyl-tRNA synthetase	Amino acid biosynthesis and metabolism; Translation, post-translational modification, degradation
5124761	5124781	+	11.44	-7.9	CCAGGGTGATGGTTTCCTCGT	PA4576	-	-	-	coding region in gene PA4576	probable ATP-dependent protease	Putative enzymes
5150393	5150413	+	10.24	-8.09	CCAGGCCAAGGGCTTCCTGGT	PA4597	-	-	-	coding region in gene oprJ	Multidrug efflux outer membrane protein OprJ precursor	Membrane proteins; Antibiotic resistance and susceptibility; Transport of small molecules
5158994	5159014	+	10.58	-8.15	CCAGGTCAACGATTCCTTCTC	PA4601	-	-	-	coding region in gene PA4601	motility regulator	Membrane proteins
5162187	5162207	+	9.74	-8.2	CGAAGGTAAGGATGTCCGGGT	PA4603	-	-	-	coding region in gene PA4603	hypothetical protein	Hypothetical, unclassified, unknown
5163016	5163036	+	9.81	-8.41	CCTGGGCGATGGTTTCCTGCA	PA4604	-	-	-	coding region in gene yjiA	conserved hypothetical protein	Hypothetical, unclassified, unknown
5178496	5178516	+	9.9	-8.12	GCCGGGCGATCGGTTCCTGGG	PA4619	-	-	-	coding region in gene PA4619	probable c-type cytochrome	Putative enzymes
5180415	5180435	-	10.45	-7.91	CAAGGGCAATCCCTACCTGAT	PA4621	-	-	-	coding region in gene PA4621	probable oxidoreductase	Putative enzymes
5181234	5181254	-	9.88	-7.7	CAAGGACAACAACATCTTCGT	PA4621	-	-	-	coding region in gene PA4621	probable oxidoreductase	Putative enzymes
5187035	5187055	-	9.79	-7.65	CAGTGGCAACTATGACCTGGC	PA4625	-	-	-	coding region in gene PA4625	cyclic diguanylate-regulated TPS partner A, CdrA	Secreted Factors (toxins, enzymes, alginate); Cell wall / LPS / capsule
5191742	5191762	-	10.28	-8.3	CAAGGGCAATGGCGGCCTGGC	PA4625	-	-	-	coding region in gene PA4625	cyclic diguanylate-regulated TPS partner A, CdrA	Secreted Factors (toxins, enzymes, alginate); Cell wall / LPS / capsule
5192393	5192413	-	9.72	-8.38	CCAGGGCAAGCTGATCTTCGA	PA4625	-	-	-	coding region in gene PA4625	cyclic diguanylate-regulated TPS partner A, CdrA	Secreted Factors (toxins, enzymes, alginate); Cell wall / LPS / capsule
5192945	5192965	-	9.63	-6.9	CAATGTGAATTGCTTCTCAGA	PA4625	PA4625	GE00178493	71	intergenic	cyclic diguanylate-regulated TPS partner A, CdrA	Secreted Factors (toxins, enzymes, alginate); Cell wall / LPS / capsule
5192945	5192965	-	9.63	-6.9	CAATGTGAATTGCTTCTCAGA	PA4626	hprA	GE00178494	230	intergenic	glycerate dehydrogenase	Central intermediary metabolism
5195232	5195252	+	10.14	-7.7	CGAAGGCGACGGTTTCCGCAT	PA4628	lysP	GE00178496	117	coding region	lysine-specific permease	Membrane proteins; Transport of small molecules
5205726	5205746	-	9.61	-8.2	CCAGGGCGATGCTGGCATCGT	PA4636	-	-	-	coding region in gene PA4636	hypothetical protein	Hypothetical, unclassified, unknown
5210772	5210792	-	10.02	-8.45	CAAGGGCAACGACTTCGTCGC	PA4641	PA4641	GE00352144	323	coding region	#N/A	#N/A
5217004	5217024	-	9.92	-8.13	GGCTGGGAATCACTGCCTGCT	PA4651	-	-	-	coding region in gene PA4651	Pilin assembly chaperone CupE4	Motility & Attachment; Chaperones & heat shock proteins; Cell wall / LPS / capsule
5217314	5217334	+	9.89	-8.43	ACAGGGCAAGCGTTACCTGCA	PA4652	PA4652	GE00178519	234	coding region	Fimbrial usher protein CupE5	Cell wall / LPS / capsule; Motility & Attachment
5233065	5233085	+	10.53	-8.26	CCCGGGCAATCACTTCCTTGT	PA4665	-	-	-	coding region in gene prfA	peptide chain release factor 1	Translation, post-translational modification, degradation
5234906	5234926	+	10	-7.78	GCAGGACAACCATTGCCGATG	PA4666	hemA	GE00178533	54	intergenic	glutamyl-tRNA reductase	Biosynthesis of cofactors, prosthetic groups and carriers; Amino acid biosynthesis and metabolism; Translation, post-translational modification, degradation
5234906	5234926	+	10	-7.78	GCAGGACAACCATTGCCGATG	PA4667	PA4667	GE00178534	70	intergenic	hypothetical protein	Hypothetical, unclassified, unknown
5236087	5236107	+	10.98	-8.57	CCCGGGCAATGACTTCCTCCC	PA4667	-	-	-	coding region in gene PA4667	hypothetical protein	Hypothetical, unclassified, unknown
5238766	5238786	+	9.72	-7.75	CGGGGTCAACCGTGTCCTCAC	PA4670	-	-	-	coding region in gene prs	ribose-phosphate pyrophosphokinase	Carbon compound catabolism; Nucleotide biosynthesis and metabolism
5241000	5241020	+	9.73	-8.1	CCTGGGCAACAAGTTCCTCGC	PA4673	-	-	-	coding region in gene ychF	conserved hypothetical protein	Hypothetical, unclassified, unknown
5241786	5241806	+	10.22	-7.89	GGAAGGCAAGGACTACATCGT	PA4673.1	PA4673.1	GE00348024	220	coding region	tRNA-Met	Non-coding RNA gene
5245839	5245859	-	9.84	-8.4	CAAGGTCAAGCACATCCTGGT	PA4676	-	-	-	coding region in gene yadF	probable carbonic anhydrase	Putative enzymes; Adaptation, Protection
5249314	5249334	-	9.54	-8.11	CAGCGGCAACAACTACCTGGT	PA4680	-	-	-	coding region in gene PA4680	hypothetical protein	Hypothetical, unclassified, unknown
5251238	5251258	-	9.68	-8.03	CGAAGCCAAGGGCTACCTCTC	PA4682	-	-	-	coding region in gene PA4682	hypothetical protein	Hypothetical, unclassified, unknown
5260473	5260493	+	9.6	-8.52	CGAAGGCAATGCCGCCCTCCA	PA4689	-	-	-	coding region in gene PA4689	hypothetical protein	Hypothetical, unclassified, unknown
5264374	5264394	+	9.54	-7.39	CACGGGCAATTAGTACTGGTT	PA4690.1	PA4690.1	GE00348025	155	coding region	5S ribosomal RNA	Non-coding RNA gene
5280486	5280506	-	9.58	-7.57	CACGGGATATCCTTGCCTCTG	PA4700	mrcB	GE00178566	195	coding region	penicillin-binding protein 1B	Cell wall / LPS / capsule
5281112	5281132	+	9.61	-8.26	CAAGGCGAAGGGCTTCATCCG	PA4701	-	-	-	coding region in gene PA4701	conserved hypothetical protein	Hypothetical, unclassified, unknown
5283015	5283035	-	9.73	-7.79	GGGAGTAAATATCTTCCCGTG	PA4704	PA4704	GE00178570	73	intergenic	cAMP-binding protein A	Hypothetical, unclassified, unknown
5283388	5283408	-	9.64	-8.16	GCAGGCGGATCGGTTCTTCGT	PA4704	-	-	-	coding region in gene PA4704	cAMP-binding protein A	Hypothetical, unclassified, unknown
5290109	5290129	+	9.98	-8.17	CAAGGGCAACGACACCCTGAC	PA4710	-	-	-	coding region in gene phuR	Heme/Hemoglobin uptake outer membrane receptor PhuR precursor	Transport of small molecules
5294876	5294896	+	10.13	-7.82	TCAGGTCGATGATGTCCTCGC	PA4716	PA4716	GE00178582	273	coding region	hypothetical protein	Hypothetical, unclassified, unknown
5297856	5297876	+	9.67	-7.35	CCATGGGGATCGTTGCAGAGC	PA4719	PA4719	GE00178585	20	intergenic	probable transporter	Membrane proteins; Transport of small molecules
5305095	5305115	+	10.16	-8.1	GCAGGGCAACATCTACCGCTG	PA4725	-	-	-	coding region in gene cbrA	two-component sensor CbrA	Two-component regulatory systems; Carbon compound catabolism
5313859	5313879	-	10.05	-8.1	GCAGGTCGATGGTGTCCTGGC	PA4732	-	-	-	coding region in gene pgi	glucose-6-phosphate isomerase	Carbon compound catabolism; Energy metabolism
5314288	5314308	+	9.76	-7.89	CCCTGTTCATCGTTTCCTCCA	PA4732	-	-	-	coding region in gene pgi	glucose-6-phosphate isomerase	Carbon compound catabolism; Energy metabolism
5314426	5314446	-	9.67	-7.82	CAAAGGCGATCGCGGCCTCCT	PA4732	-	-	-	coding region in gene pgi	glucose-6-phosphate isomerase	Carbon compound catabolism; Energy metabolism
5314453	5314473	-	10.06	-7.82	TGGGGAAGATGTTTTCCTCGC	PA4732	-	-	-	coding region in gene pgi	glucose-6-phosphate isomerase	Carbon compound catabolism; Energy metabolism
5314454	5314474	+	10.07	-7.82	CGAGGAAAACATCTTCCCCAT	PA4732	-	-	-	coding region in gene pgi	glucose-6-phosphate isomerase	Carbon compound catabolism; Energy metabolism
5315655	5315675	+	9.55	-7.93	GCAGGCCAAGGCCTTCCTCGA	PA4733	-	-	-	coding region in gene acsB	acetyl-coenzyme A synthetase	Carbon compound catabolism; Central intermediary metabolism
5336112	5336132	-	9.94	-8.11	GGAGGGCGAGGTGTTCCTCGG	PA4750	folP	GE00178616	341	coding region	dihydropteroate synthase	Biosynthesis of cofactors, prosthetic groups and carriers
5336254	5336274	+	10.14	-8.16	CGAGGGTCATCTCTTCCGCGA	PA4751	-	-	-	coding region in gene ftsH	cell division protein FtsH	Cell division
5340572	5340592	-	9.84	-8.01	GCAGGGCGAGGATATCTTCGT	PA4756	-	-	-	coding region in gene carB	carbamoylphosphate synthetase large subunit	Nucleotide biosynthesis and metabolism; Amino acid biosynthesis and metabolism
5345276	5345296	+	10.02	-8.62	CGAAGCCGATGGTTTCCCGCG	PA4759	-	-	-	coding region in gene dapB	dihydrodipicolinate reductase	Amino acid biosynthesis and metabolism
5354165	5354185	+	9.67	-8.02	CAAGGGCAAGAAGGACTTCGA	PA4768	-	-	-	coding region in gene smpB	SmpB protein	Translation, post-translational modification, degradation
5384332	5384352	+	9.6	-8.24	CCAGGCCGACCGCTACCTGCT	PA4798	-	-	-	coding region in gene PA4798	hypothetical protein	Hypothetical, unclassified, unknown
5389924	5389944	-	10	-8.02	CGATGGCCATGATGACCTCCG	PA4804	-	-	-	coding region in gene PA4804	POTRA-like domain-containing usher, CupB3	Membrane proteins; Transport of small molecules; Protein secretion/export apparatus
5400032	5400052	-	10.34	-7.9	CAAGGTCAACGGTTACTTCTG	PA4812	-	-	-	coding region in gene fdnG	formate dehydrogenase-O, major subunit	Energy metabolism
5402662	5402682	+	9.94	-8.29	TCAGGGCCAGGACTTCCTCCA	PA4813	-	-	-	coding region in gene lipC	lipase LipC	Fatty acid and phospholipid metabolism
5409705	5409725	-	10.73	-8.17	GGAAGGCAATCGCTTCATGAA	PA4819	-	-	-	coding region in gene PA4819	probable glycosyl transferase	Putative enzymes
5426138	5426158	+	9.99	-7.92	CGGGGGTGATAGGTCCCTCCG	PA4835	-	-	-	coding region in gene PA4835	hypothetical protein	Hypothetical, unclassified, unknown; Membrane proteins
5426590	5426610	-	9.65	-8.64	GCCGGCCGACAGTTACCTGGA	PA4835	-	-	-	coding region in gene PA4835	hypothetical protein	Hypothetical, unclassified, unknown; Membrane proteins
5431672	5431692	-	9.87	-8.1	GGAGGGCGAGGACTACCTGAT	PA4839	-	-	-	coding region in gene speA	arginine decarboxylase (ADC)	Amino acid biosynthesis and metabolism
5440426	5440446	+	9.67	-8.48	CAAGGGCAAGCGCAGCCTGCT	PA4845	-	-	-	coding region in gene dipZ	thiol:disulfide interchange protein DipZ	Translation, post-translational modification, degradation; Chaperones & heat shock proteins
5445697	5445717	-	9.54	-8.61	CGATGGCGAGGATTCCCGAGC	PA4850	-	-	-	coding region in gene prmA	ribosomal protein L11 methyltransferase	Translation, post-translational modification, degradation
5463114	5463134	-	9.96	-8.24	CGAAGACGATGCTTTCCTGCG	PA4864	-	-	-	coding region in gene ureD	urease accessory protein	Central intermediary metabolism
5464580	5464600	+	9.71	-8.5	CGAGGTCAACGACGCCCTCGC	PA4868	ureC	GE00178733	220	coding region	urease alpha subunit	Central intermediary metabolism
5473757	5473777	-	9.58	-7.97	CGATGGTGAGCATTTCCGGTT	PA4877	PA4877	GE00178742	139	coding region	hypothetical protein	Hypothetical, unclassified, unknown
5474707	5474727	+	10.66	-8.68	CGAGGGCTATCATTCCCGCGC	PA4879	-	-	-	coding region in gene yhjG	conserved hypothetical protein	Hypothetical, unclassified, unknown
5475191	5475211	+	9.67	-8.2	GCCGGGGAACAACTGCTTCAG	PA4879	-	-	-	coding region in gene yhjG	conserved hypothetical protein	Hypothetical, unclassified, unknown
5485532	5485552	-	9.53	-8.52	GCGGGCCGATGGCTGCCTGGA	PA4889	-	-	-	coding region in gene PA4889	probable oxidoreductase	Putative enzymes
5488958	5488978	-	9.98	-8.28	TGAAGGCGATGATTTCGTCCA	PA4894	PA4894	GE00178759	62	coding region	hypothetical protein	Membrane proteins
5491367	5491387	-	9.82	-7.86	GTAGGGACATGACTTCTTCGC	PA4896	PA4896	GE00178761	187	coding region	probable sigma-70 factor, ECF subfamily	Transcriptional regulators
5496412	5496432	-	9.59	-8.09	CCAGGGGCAGATCTGCATGGC	PA4899	-	-	-	coding region in gene PA4899	probable aldehyde dehydrogenase	Putative enzymes
5501294	5501314	-	9.6	-8.61	GGGCGGCGATGATTGCCTCGG	PA4902	-	-	-	coding region in gene PA4902	probable transcriptional regulator	Transcriptional regulators
5508932	5508952	+	9.59	-8.33	CCAGGCAGATGAGTTCCGGCC	PA4909	PA4909	GE00178774	248	coding region	probable ATP-binding component of ABC transporter	Transport of small molecules
5514150	5514170	+	9.79	-8.48	CCAGGGCCATTGCGACCTGGC	PA4914	-	-	-	coding region in gene PA4914	probable transcriptional regulator	Transcriptional regulators
5519940	5519960	+	9.57	-8.54	CCAGGCCTACCGCTTCATCGC	PA4920	-	-	-	coding region in gene nadE	NH3-dependent NAD synthetase	Amino acid biosynthesis and metabolism; Biosynthesis of cofactors, prosthetic groups and carriers
5520639	5520659	-	9.77	-8.07	GCAGGGATACAGCTTCCTTCT	PA4921	PA4921	GE00178786	12	intergenic	cholinesterase, ChoE	Hypothetical, unclassified, unknown
5529158	5529178	+	9.93	-7.98	CCAGGTTCATCATGTCTTCGT	PA4928	-	-	-	coding region in gene ygiQ ygiR	conserved hypothetical protein	Hypothetical, unclassified, unknown
5536544	5536564	-	10.22	-8.5	CCGGGGTCATGGCTTCCTCGC	PA4933	-	-	-	coding region in gene PA4933	hypothetical protein	Membrane proteins
5545122	5545142	-	9.97	-7.64	GCCGGGTAATCGTTGCCGAAG	PA4940	yjeT	GE00178805	302	coding region	conserved hypothetical protein	Membrane proteins
5551843	5551863	-	10.17	-8.45	CCAGGGCAAGCTCTCCATGGG	PA4946	mutL	GE00178811	163	coding region	DNA mismatch repair protein MutL	DNA replication, recombination, modification and repair
5568420	5568440	-	10.33	-8.18	CCAGGGCAAGGGCTGCATCGA	PA4960	-	-	-	coding region in gene serB	probable phosphoserine phosphatase	Amino acid biosynthesis and metabolism
5572444	5572464	-	10.27	-8.16	CAAGGGCAACAAGATCATCGG	PA4964	-	-	-	coding region in gene parC	topoisomerase IV subunit A	DNA replication, recombination, modification and repair
5575759	5575779	-	10.1	-8.7	CGAGGCCGAGAGTTTCATCGC	PA4966	-	-	-	coding region in gene PA4966	hypothetical protein	Hypothetical, unclassified, unknown
5598944	5598964	-	9.94	-8.3	GGAGGGCTATGACGTCCTCTG	PA4983	-	-	-	coding region in gene dmsR	probable two-component response regulator	Transcriptional regulators; Two-component regulatory systems
5600841	5600861	-	10.1	-8.35	CCAGGCCGATGATGGCCTGGT	PA4986	PA4986	GE00178851	287	coding region	probable oxidoreductase	Putative enzymes
5603666	5603686	+	9.67	-8.06	CGAGGGCGACAGCTTCAGCTA	PA4987	-	-	-	coding region in gene PA4987	probable transcriptional regulator	Transcriptional regulators
5604347	5604367	+	9.69	-8.92	CCAGGACGATCTCGTCCTCGC	PA4988	-	-	-	coding region in gene waaA	3-deoxy-D-manno-octulosonic-acid (KDO) transferase	Cell wall / LPS / capsule
5610725	5610745	-	9.72	-7.76	CGCGGAAAACTATTTCCGGCC	PA4994	-	-	-	coding region in gene PA4994	probable acyl-CoA dehydrogenase	Putative enzymes
5611481	5611501	-	10.03	-7.98	CAAGGGCAGTCACTACCTGCT	PA4995	-	-	-	coding region in gene PA4995	probable acyl-CoA dehydrogenase	Putative enzymes
5614801	5614821	-	9.58	-8.1	TGAAGAGAAGCGCTTCCTCGA	PA4997	-	-	-	coding region in gene msbA	transport protein MsbA	Fatty acid and phospholipid metabolism; Cell wall / LPS / capsule; Transport of small molecules
5617379	5617399	+	10.01	-7.82	GGAGGGCAACGCCTTCCTGCC	PA4999	-	-	-	coding region in gene PA4999	O-antigen ligase, WaaL	Membrane proteins
5628576	5628596	-	9.78	-8.31	GCAAGGCAAGGTCTACCGCGA	PA5009	-	-	-	coding region in gene waaP	lipopolysaccharide kinase WaaP	Cell wall / LPS / capsule
5646161	5646181	+	10.13	-7.77	CAAGGGCAACAAGATCTTCAT	PA5020	-	-	-	coding region in gene PA5020	probable acyl-CoA dehydrogenase	Putative enzymes
5647130	5647150	+	9.55	-8.32	CCAGGTCAACCAGGGCCTGGC	PA5020	-	-	-	coding region in gene PA5020	probable acyl-CoA dehydrogenase	Putative enzymes
5647698	5647718	+	9.8	-7.82	CACCGTCAATAATTTCTTCCT	PA5021	PA5021	GE00178886	95	intergenic	probable sodium/hydrogen antiporter	Membrane proteins; Transport of small molecules
5649357	5649377	+	9.85	-7.72	GGAAGGCAACCGTATCCGCAA	PA5022	aefA	GE00178887	144	coding region	conserved hypothetical protein	Hypothetical, unclassified, unknown
5650218	5650238	-	9.56	-8.18	GCAGGTCGAGGGTTTCCTTTT	PA5022	-	-	-	coding region in gene aefA	conserved hypothetical protein	Hypothetical, unclassified, unknown
5657049	5657069	-	10.95	-8.2	CGAAGGCGATCTTTTCTTCGG	PA5026	-	-	-	coding region in gene PA5026	hypothetical protein	Hypothetical, unclassified, unknown
5659084	5659104	-	9.61	-7.98	GGAGGGCTATCGCACCCTGCT	PA5028	-	-	-	coding region in gene PA5028	conserved hypothetical protein	Hypothetical, unclassified, unknown
5662256	5662276	+	9.6	-8.1	CCAAGGTGATTGGTGCCCATC	PA5031	-	-	-	coding region in gene PA5031	probable short chain dehydrogenase	Putative enzymes
5676896	5676916	-	10.49	-7.91	GCAGGGCAATATCACCCTGCG	PA5040	-	-	-	coding region in gene pilQ	Type 4 fimbrial biogenesis outer membrane protein PilQ precursor	Motility & Attachment
5676897	5676917	+	10.3	-7.91	GCAGGGTGATATTGCCCTGCA	PA5040	-	-	-	coding region in gene pilQ	Type 4 fimbrial biogenesis outer membrane protein PilQ precursor	Motility & Attachment
5677316	5677336	-	9.91	-8.34	CGAGGGCAACGTGGTCATCGA	PA5040	-	-	-	coding region in gene pilQ	Type 4 fimbrial biogenesis outer membrane protein PilQ precursor	Motility & Attachment
5678152	5678172	-	9.84	-8.02	GCGGGTCAAGCAGTTCCTGGA	PA5040	pilQ	GE00178905	295	coding region	Type 4 fimbrial biogenesis outer membrane protein PilQ precursor	Motility & Attachment
5685061	5685081	-	9.8	-8.3	CCAGGACGACCGCTTCCTCAG	PA5046	PA5046	GE00178911	323	coding region	malic enzyme	Central intermediary metabolism
5685524	5685544	+	9.58	-8.19	CCGGGCCGACCACTTCCTGCA	PA5047	-	-	-	coding region in gene PA5047	hypothetical protein	Hypothetical, unclassified, unknown
5686277	5686297	+	9.74	-8.25	TCATGGCAACCATTCCAGCAT	PA5048	-	-	-	coding region in gene PA5048	probable nuclease	Putative enzymes
5689135	5689155	+	9.61	-8.32	CAAGGGGCACCACTTCCCACG	PA5050	-	-	-	coding region in gene priA	primosomal protein N'	DNA replication, recombination, modification and repair
5696498	5696518	+	9.7	-7.75	CTGGGTCAACAACTACCTGCT	PA5056	-	-	-	coding region in gene phaC1	poly(3-hydroxyalkanoic acid) synthase 1	Central intermediary metabolism
5699494	5699514	+	9.7	-7.75	CTGGGTCAACAACTACCTGCT	PA5058	-	-	-	coding region in gene phaC2	poly(3-hydroxyalkanoic acid) synthase 2	Central intermediary metabolism
5728774	5728794	+	9.82	-8.22	GCGGGTGAATATCTGCCCCCA	PA5089	-	-	-	coding region in gene PA5089	PldB	Secreted Factors (toxins, enzymes, alginate)
5730229	5730249	-	10.06	-8.41	CGAGGGCGATAGCTACAGCGA	PA5090	-	-	-	coding region in gene PA5090	VgrG5	Hypothetical, unclassified, unknown
5739982	5740002	-	9.86	-8.2	CCAGGAGGATCGCTTCTTCGC	PA5097	hutT	GE00178962	148	coding region	probable amino acid permease	Membrane proteins; Transport of small molecules
5748143	5748163	+	10.44	-8.19	GCAAGGAAATCGCTACCCCGT	PA5103	puuR	GE00178968	273	coding region	probable transcriptional regulator	Hypothetical, unclassified, unknown
5754454	5754474	-	9.86	-8.17	GCCGGGCAATCGCTTCACCCT	PA5111	gloA3	GE00178976	311	coding region	lactoylglutathione lyase	Central intermediary metabolism
5762804	5762824	+	10.02	-8.03	CCAGGGCGATGACTTCGTCCT	PA5117	-	-	-	coding region in gene typA	regulatory protein TypA	Adaptation, Protection
5771443	5771463	-	9.59	-8.49	GCGGGATCATCGTTTCTTCCC	PA5123	-	-	-	coding region in gene PA5123	hypothetical protein	Hypothetical, unclassified, unknown
5772943	5772963	-	9.54	-8.26	CCAGGGTGATGCTGCCCTGGC	PA5124	-	-	-	coding region in gene ntrB	two-component sensor NtrB	Two-component regulatory systems
5781656	5781676	-	9.87	-8.16	GGCGGGCCAGGGTTTCCTCGA	PA5133	-	-	-	coding region in gene yibP	conserved hypothetical protein	Membrane proteins
5784688	5784708	-	9.68	-7.93	CCAGGTCGATGACGCCCTCGG	PA5136	-	-	-	coding region in gene PA5136	hypothetical protein	Hypothetical, unclassified, unknown
5786053	5786073	-	9.92	-8.15	CGAGGCCAAGCTCTACCTGGC	PA5137	-	-	-	coding region in gene PA5137	hypothetical protein	Hypothetical, unclassified, unknown
5790113	5790133	-	9.71	-7.9	CGATGCTGATCATTCCCGCGA	PA5141	-	-	-	coding region in gene hisA	phosphoribosylformimino-5-aminoimidazole carboxamide	Amino acid biosynthesis and metabolism
5792686	5792706	+	10.14	-8.31	CAAGGCCGATCTCTGCCTGGA	PA5145	-	-	-	coding region in gene PA5145	hypothetical protein	Hypothetical, unclassified, unknown
5801799	5801819	+	9.58	-8.2	CCAGGAGAACGCCTACCTCGA	PA5154	PA5154	GE00179019	309	coding region	probable permease of ABC transporter	Membrane proteins; Transport of small molecules
5802695	5802715	-	9.86	-7.88	GAAGGTGAAGGGTTCCTTGGT	PA5155	PA5155	GE00179020	105	coding region	amino acid (lysine/arginine/ornithine/histidine/octopine) ABC transporter membrane protein	Membrane proteins; Transport of small molecules
5820819	5820839	-	10.12	-7.02	CCACGTCAATAGCTTCCTACT	PA5170	arcD	GE00179035	70	intergenic	arginine/ornithine antiporter	Membrane proteins; Amino acid biosynthesis and metabolism; Transport of small molecules
5823271	5823291	-	9.83	-8.09	TGAAGGGCACGATTTCCTTGA	PA5171	-	-	-	coding region in gene arcA	arginine deiminase	Amino acid biosynthesis and metabolism
5827084	5827104	+	9.63	-8.57	CGAGGGCTACAGTGCCATGGG	PA5174	-	-	-	coding region in gene PA5174	probable beta-ketoacyl synthase	Fatty acid and phospholipid metabolism
5831038	5831058	-	9.83	-8.15	CCAGGCCGAGTTCTTCCTCCA	PA5178	PA5178	GE00179043	289	coding region	conserved hypothetical protein	Hypothetical, unclassified, unknown
5833898	5833918	-	10.52	-7.97	GCAGGTTGACGATTTCCTGGA	PA5181	-	-	-	coding region in gene PA5181	probable oxidoreductase	Putative enzymes
5845851	5845871	-	9.61	-8.53	GCCGGTCGACCGTTTCATCGT	PA5192	-	-	-	coding region in gene pckA	phosphoenolpyruvate carboxykinase	Carbon compound catabolism; Energy metabolism
5845936	5845956	+	9.65	-7.83	CGCGGCGAATGGCTTCTTCTA	PA5192	-	-	-	coding region in gene pckA	phosphoenolpyruvate carboxykinase	Carbon compound catabolism; Energy metabolism
5848631	5848651	-	9.9	-8.41	CGAAGGGAACGATGTCCGAGG	PA5195	yrfH	GE00179060	265	coding region	probable heat shock protein	Chaperones & heat shock proteins
5849218	5849238	-	9.73	-7.76	CGATGACCACCATTTCATGGC	PA5197	-	-	-	coding region in gene rimK	ribosomal protein S6 modification protein	Transcription, RNA processing and degradation; Translation, post-translational modification, degradation
5860120	5860140	-	10.89	-8.07	GCGGGGTGATCTTTTCCTCGT	PA5205	-	-	-	coding region in gene ydeB	conserved hypothetical protein	Membrane proteins
5872198	5872218	-	10.07	-8.43	CGAGGGCGACTGGTTCATCGC	PA5215	-	-	-	coding region in gene gcvT1	glycine-cleavage system protein T1	Central intermediary metabolism; Amino acid biosynthesis and metabolism
5895828	5895848	-	9.95	-8.15	CGAGGTCGATCGCTTCCCGGT	PA5237	-	-	-	coding region in gene yigC	conserved hypothetical protein	Hypothetical, unclassified, unknown
5917121	5917141	+	9.69	-7.65	CCGGGGGAAGATCTGCTTGGC	PA5255	-	-	-	coding region in gene algQ	Alginate regulatory protein AlgQ	Transcriptional regulators
5917810	5917830	+	10.45	-8.08	CCAGGCGGATCACTTCCTGGA	PA5256	-	-	-	coding region in gene dsbH	disulfide bond formation protein	Translation, post-translational modification, degradation; Chaperones & heat shock proteins
5931680	5931700	+	9.69	-8.46	CGGAGACGATGCTTTCCTCCA	PA5266	-	-	-	coding region in gene PA5266	VgrG6	Hypothetical, unclassified, unknown
5936860	5936880	+	10.22	-8.45	CGAGGTGCACTGTTTCCTGAT	PA5272	-	-	-	coding region in gene cyaA	adenylate cyclase	Adaptation, Protection
5937491	5937511	+	9.8	-8.25	GAATGGCAATGGGAGCCTCGC	PA5272	-	-	-	coding region in gene cyaA	adenylate cyclase	Adaptation, Protection
5940617	5940637	-	9.6	-7.53	CAAGGCCGACGATTCCCGCCG	PA5274	rnk	GE00179139	194	intergenic	nucleoside diphosphate kinase regulator	Transcriptional regulators
5944832	5944852	+	9.9	-8.19	CAAGGGCAACAAGGTCCGCGA	PA5280	-	-	-	coding region in gene sss	site-specific recombinase Sss	DNA replication, recombination, modification and repair
5951152	5951172	+	9.82	-8.15	CGAGGCCGACCGCTTCCTCTT	PA5286	yjbQ	GE00179151	299	coding region	conserved hypothetical protein	Hypothetical, unclassified, unknown
5952816	5952836	-	9.75	-7.75	CACGGGAGAGAGTTTCATGAA	PA5288	-	-	-	coding region in gene glnK	nitrogen regulatory protein P-II 2	Central intermediary metabolism; Antibiotic resistance and susceptibility
5962013	5962033	-	9.55	-8.4	TCACGTCAACGATTCCCTCGG	PA5295	-	-	-	coding region in gene PA5295	hypothetical protein	Hypothetical, unclassified, unknown
5963495	5963515	-	9.58	-7.93	CGAAGGGAAGTCTTCCTTCAG	PA5296	-	-	-	coding region in gene rep	ATP-dependent DNA helicase Rep	DNA replication, recombination, modification and repair
5966965	5966985	+	9.56	-7.76	GAAGGACAACCTGTACATCTC	PA5298	-	-	-	coding region in gene xpt	xanthine phosphoribosyltransferase	Nucleotide biosynthesis and metabolism
5976566	5976586	+	9.54	-8.43	CGAGGTGGATCTGTTCCGGCA	PA5307	-	-	-	coding region in gene PA5307	hypothetical protein	Hypothetical, unclassified, unknown
5990051	5990071	-	10.62	-7.76	CCGGGTCGATGTTTTCCTGGG	PA5320	-	-	-	coding region in gene coaC	Phosphopantothenoylcysteine synthase/(R)-4'-phospho-N-pantothenoylcysteine decarboxylase	Biosynthesis of cofactors, prosthetic groups and carriers; DNA replication, recombination, modification and repair
5994107	5994127	+	9.54	-8.01	CCAGGTGAACAAGGACATCGT	PA5323	-	-	-	coding region in gene argB	acetylglutamate kinase	Amino acid biosynthesis and metabolism
5995413	5995433	-	9.6	-8.35	GCAGGGCGACACCTTCTTCGT	PA5324	-	-	-	coding region in gene PA5324	Sphingosine-responsive Regulator, SphR	Transcriptional regulators; Adaptation, Protection
5997580	5997600	+	9.76	-8.23	CGAAGTCGACATGTCCCTGGT	PA5326	-	-	-	coding region in gene PA5326	SphD	Hypothetical, unclassified, unknown
6001187	6001207	-	9.56	-8.17	CAAGGGCTACCAGGTCCTCAA	PA5330	-	-	-	coding region in gene PA5330	hypothetical protein	Hypothetical, unclassified, unknown
6008654	6008674	+	9.57	-8.24	CAAGGTCAACGAGATCATGGG	PA5340	PA5340	GE00179205	158	coding region	hypothetical protein	Hypothetical, unclassified, unknown
6012630	6012650	+	9.68	-8.48	CGAAGGCCACTGCTTCCGCGA	PA5345	recG	GE00179210	325	coding region	ATP-dependent DNA helicase RecG	DNA replication, recombination, modification and repair; Transcriptional regulators
6039858	6039878	+	9.54	-7.39	CACGGGCAATTAGTACTGGTT	PA5369.1	PA5369.1	GE00348037	155	coding region	5S ribosomal RNA	Non-coding RNA gene
6059381	6059401	-	10.37	-8.3	CGAGGTCGATCGGTTCCTCCA	PA5380	-	-	-	coding region in gene PA5380	GbdR	Transcriptional regulators
6062145	6062165	+	10	-8.25	CCAAGATCACCATTCCCTGGT	PA5383	-	-	-	coding region in gene yeiH	conserved hypothetical protein	Hypothetical, unclassified, unknown
6091939	6091959	+	9.81	-7.67	CCGGGGGCACTTTTGCATAGC	PA5412	-	-	-	intergenic	hypothetical protein	Hypothetical, unclassified, unknown
6098341	6098361	-	10.78	-8.62	CGAAGGCGAGGATTTCCTCGC	PA5418	-	-	-	coding region in gene soxA	sarcosine oxidase alpha subunit	Carbon compound catabolism
6101109	6101129	+	9.67	-8.23	CAAGGCCGACCACTGCCTGAA	PA5420	-	-	-	coding region in gene purU2	formyltetrahydrofolate deformylase	Nucleotide biosynthesis and metabolism
6106006	6106026	+	9.8	-8.35	GGAAGGCCACGGTTTCCGCCG	PA5425	-	-	-	coding region in gene purK	phosphoribosylaminoimidazole carboxylase	Nucleotide biosynthesis and metabolism
6117189	6117209	-	9.78	-8.02	CGAGGTGAAGCTGTACCTGCA	PA5435	-	-	-	coding region in gene oadA pcyB	probable transcarboxylase subunit	Central intermediary metabolism
6136332	6136352	+	10.21	-8.35	GCAGGGCGACCTTGTCCTCGT	PA5447	-	-	-	coding region in gene wbpZ	glycosyltransferase WbpZ	Cell wall / LPS / capsule
6142851	6142871	-	9.85	-7.91	CCGGGGACATTTCATCCTCGA	PA5452	-	-	-	coding region in gene wbpW	phosphomannose isomerase/GDP-mannose WbpW	Cell wall / LPS / capsule
6150582	6150602	-	9.57	-8.62	TCCTGGCGATCTTTTCCGCGT	PA5459	-	-	-	coding region in gene PA5459	putative methyltransferase	Cell wall / LPS / capsule
6153577	6153597	+	9.73	-8.5	CGAGGCCAACGACAACCTGGT	PA5464	-	-	-	coding region in gene PA5464	hypothetical protein	Hypothetical, unclassified, unknown
6156132	6156152	-	10.09	-8	GCAAGGTAATGATGCCCGCCA	PA5467	PA5467	GE00179332	59	coding region	hypothetical protein	Hypothetical, unclassified, unknown
6158810	6158830	+	9.62	-8.2	GAAGGGCTACGTCTACTTCGC	PA5469	-	-	-	coding region in gene PA5469	conserved hypothetical protein	Membrane proteins
6173345	6173365	+	9.94	-7.2	CGATGGAAACCACTTCCGAAA	PA5483	-	-	-	coding region in gene algB	two-component response regulator AlgB	Transcriptional regulators; Two-component regulatory systems
6174311	6174331	-	9.75	-8.43	CCAGGCCGAGGATATCCTCGG	PA5483	-	-	-	coding region in gene algB	two-component response regulator AlgB	Transcriptional regulators; Two-component regulatory systems
6182168	6182188	-	10.45	-7.95	CCAGGGCGAGCGTTACCTGCT	PA5490	-	-	-	coding region in gene cc4	cytochrome c4 precursor	Energy metabolism
6201041	6201061	-	9.6	-8.48	CCCAGGCGATGTGTTCTTCCG	PA5509	-	-	-	coding region in gene PA5509	hypothetical protein	Hypothetical, unclassified, unknown
6206288	6206308	-	9.58	-7.94	CCAGGGGGATAGCGACATGGG	PA5512	PA5512	GE00179377	79	coding region	MifS	Two-component regulatory systems; Cell wall / LPS / capsule
6206386	6206406	+	9.57	-8.25	CCATGGCAACGGCTTCTGCGG	PA5512	PA5512	GE00179377	177	coding region	MifS	Two-component regulatory systems; Cell wall / LPS / capsule
6213408	6213428	-	9.6	-8.3	GCAGGTCGATGCCTTCCTGCC	PA5520	-	-	-	coding region in gene PA5520	hypothetical protein	Hypothetical, unclassified, unknown
6235401	6235421	+	9.71	-8.23	CCAGGGCGACCTTGCCATCCT	PA5542	-	-	-	coding region in gene PA5542	Pseudomonas imipenem beta-lactamase PIB-1	Putative enzymes
6240517	6240537	+	9.76	-8.13	GAATGACCATGGTTACCTGTG	PA5547	PA5547	GE00179412	332	coding region	conserved hypothetical protein	Hypothetical, unclassified, unknown
6247103	6247123	-	10.06	-8.47	CCAGGGCGAGTACTACCTGAC	PA5552	-	-	-	coding region in gene glmU	glucosamine-1-phosphate acetyltransferase/N-acetylglucosamine-1-phosphate uridyltransferase	Cell wall / LPS / capsule
6255420	6255440	+	9.66	-8.43	GCAGGGCAGCGGCTTCCTCGA	PA5562	-	-	-	coding region in gene spoOJ	chromosome partitioning protein Spo0J	Cell division
6256863	6256883	+	9.71	-8.1	CGCGGGAAACGATGCCATCGA	PA5563	soj	GE00179428	222	coding region	chromosome partitioning protein Soj	Cell division
6261207	6261227	+	10.34	-7.44	GGAAGTCGATTTCTTCCTCGG	PA5567	-	-	-	coding region in gene thdF	conserved hypothetical protein	Putative enzymes

## Sheet: Table S7 and 8
	Table S7. Test for the effect of complementation on gene expression
		Df	Sum of Squares	Mean Squares	F. model	R2	P value
	Strain	3	0.00026797	8.9322e-05	2.1749	0.44921	0.0002	***
	Residuals	8	0.00032856	4.107e-05		0.55079
	Total	11	0.00059653			1
	PERMANOVA was performed with using the following settings in the Vegan package of R: adonis(formula = df ~ type * day, permutations = 9999). P value: <0.001 (***).
	Table S8. Permutation test for homogeneity of multivariate dispersion
		Df	Sum of Squares	Mean Squares	F	Permutations	P value
	Strain	3	2.44e-07	8.15e-08	0.7385	9999	0.1605
	Residuals	8	8.82e-07	1.1e-07
	Spatial median used in the analysis done using the vegan package in R. Significant differences, p <0.05.

## Sheet: Table S9
Table S9. Common differentially expressed genes, relative to the ΔPf4 mutant.
				Log2 Fold Change relative to the ΔPf4 mutant
Locus tag	Name	Description	PseudoCAP	WT	ΔPAO1 pPf4r
PA2698		Probably hydrolase	Putative enzymes	3.04	1.85
PA1202		Probable hydrolase	Putative enzymes	2.03	1.11
PA2699		Hypothetical protein	Hypothetical, unclassified, unknown	1.97	0.86
PA2495	oprN	Multidrug efflux outer membrane protein precursor	Membrane proteins; Antibiotic resistance and susceptibility; Transport of small molecules	-4.8	0.65
PA2493	mexE	Multidrug efflux outer membrane protein precursor	Transport of small molecules; Antibiotic resistance and susceptibility	-4.85	0.64
PA2494	mexF	Multidrug efflux transporter	Transport of small molecules; Membrane proteins; Antibiotic resistance and susceptibility	-4.95	0.63
PA4625	cdrA	Cyclic diguanylate-regulated TPS partner A	Secreted Factors (toxins, enzymes, alginate); Cell wall / LPS / capsule	0.76	0.48
PA2323	gapN	Probable glyceraldehyde-3-phosphate dehydrogenase	Carbon compound catabolism	-0.6	0.4
PA4218	ampP	Permease	Membrane proteins; Transport of small molecules; Antibiotic resistance and susceptibility	0.42	-0.34
PA4226	pchE	Dihydroaeruginoic acid synthetase	Secreted Factors (toxins, enzymes, alginate); Transport of small molecules	0.43	-0.5
PA4225	pchF	Pyochelin synthetase	Secreted Factors (toxins, enzymes, alginate); Transport of small molecules	0.45	-0.5
PA3326		Hypothetical protein	Translation, post-translational modification, degradation; Cell wall / LPS / capsule	1.33	-0.76
PA3327		Probable non-ribosomal peptide synthetase	Adaptation, Protection	2.3	-1.08

## Sheet: Table S10
Table S10. Genes differentially regulated in PAO1ΔPf4 biofilms relative to wild type P. aeruginosa.
locusTag	baseMean	log2FoldChange	lfcSE	stat	pvalue	padj	name	description	PseudoCAP
PA0715	24.4323	-4.48101	0.311147	14.4016	5.05495e-47	7.86045e-44	PA0715	hypothetical protein	Related to phage, transposon, or plasmid
PA0716	20.9892	-4.25339	0.313775	13.5556	7.34481e-42	5.71059e-39	PA0716	hypothetical protein	Hypothetical, unclassified, unknown
PA0729	8.41306	-2.95997	0.319467	9.26536	1.94421e-20	8.24521e-18	PA0729	hypothetical protein	Hypothetical, unclassified, unknown
PA4200	36.782	-2.66222	0.251871	10.5698	4.11451e-26	1.91942e-23	PA4200	hypothetical protein	Hypothetical, unclassified, unknown
PA2698	69.2441	-2.56793	0.220574	11.6421	2.51814e-31	1.67816e-28	PA2698	probable hydrolase	Putative enzymes
PA3479	104.611	-2.44408	0.309003	7.90956	2.58309e-15	1.00418e-12	rhlA	rhamnosyltransferase chain A	Secreted Factors (toxins, enzymes, alginate)
PA3478	57.4649	-2.40956	0.217783	11.0641	1.8741e-28	9.71406e-26	rhlB	rhamnosyltransferase chain B	Secreted Factors (toxins, enzymes, alginate)
PA0714.1	5.14745	-2.25675	0.309957	7.28084	3.31749e-13	8.83104e-11	phrD	PhrD	Non-coding RNA gene
PA3331	28.2147	-2.12348	0.2798	7.58928	3.21679e-14	1.00042e-11	PA3331	cytochrome P450	Adaptation, Protection; Carbon compound catabolism
PA3328	11.6069	-1.94578	0.318928	6.101	1.05404e-09	2.0488e-07	PA3328	probable FAD-dependent monooxygenase	Putative enzymes
PA1202	261.187	-1.93852	0.142286	13.6242	2.87738e-42	2.6846e-39	PA1202	probable hydrolase	Putative enzymes
PA3329	17.6023	-1.89235	0.299509	6.31818	2.64656e-10	5.36791e-08	PA3329	hypothetical protein	Hypothetical, unclassified, unknown
PA2696	25.8585	-1.84896	0.271069	6.82099	9.04132e-12	2.10889e-09	PA2696	probable transcriptional regulator	Transcriptional regulators
PA3333	22.5861	-1.84829	0.282742	6.53702	6.2758e-11	1.33076e-08	fabH2	3-oxoacyl-[acyl-carrier-protein] synthase III	Fatty acid and phospholipid metabolism
PA3330	11.044	-1.74126	0.3205	5.43296	5.54264e-08	8.916e-06	PA3330	probable short chain dehydrogenase	Putative enzymes
PA3327	97.7872	-1.73612	0.296658	5.85227	4.84911e-09	8.37818e-07	PA3327	probable non-ribosomal peptide synthetase	Adaptation, Protection
PA2699	54.7283	-1.71989	0.221278	7.77255	7.69222e-15	2.56316e-12	PA2699	hypothetical protein	Hypothetical, unclassified, unknown
PA0122	54.6392	-1.58802	0.218217	7.27723	3.40748e-13	8.83104e-11	rahU	rahU	Adaptation, Protection
PA5100	18.0954	-1.55653	0.294666	5.28235	1.27541e-07	1.91928e-05	hutU	urocanase	Amino acid biosynthesis and metabolism
PA1130	21.4281	-1.50424	0.273156	5.5069	3.65201e-08	6.08451e-06	rhlC	rhamnosyltransferase 2	Cell wall / LPS / capsule; Adaptation, Protection
PA1168	29.9278	-1.44464	0.285967	5.05176	4.37764e-07	6.18838e-05	PA1168	hypothetical protein	Hypothetical, unclassified, unknown
PA3724	36.6252	-1.31925	0.271029	4.86756	1.12987e-06	0.000155025	lasB	elastase LasB	Secreted Factors (toxins, enzymes, alginate); Translation, post-translational modification, degradation
PA1131	9.07908	-1.27477	0.320362	3.97915	6.91634e-05	0.00786944	PA1131	probable major facilitator superfamily (MFS) transporter	Membrane proteins; Antibiotic resistance and susceptibility; Transport of small molecules
PA4141	55.1986	-1.26795	0.210617	6.0202	1.74197e-09	3.25052e-07	PA4141	hypothetical protein	Hypothetical, unclassified, unknown
PA3326	127.825	-1.25187	0.169051	7.40532	1.30836e-13	3.81469e-11	clpP2	ClpP2	Translation, post-translational modification, degradation; Cell wall / LPS / capsule
PA1955	5.96605	-1.24635	0.3208	3.88513	0.000102274	0.0113597	fapB	FapB	Motility & Attachment
PA3334	7.77519	-1.15587	0.324549	3.56147	0.000368784	0.0351097	PA3334	probable acyl carrier protein	Fatty acid and phospholipid metabolism
PA1954	21.1518	-1.10516	0.318471	3.47022	0.000520033	0.0475677	fapC	FapC	Motility & Attachment
PA1169	20.933	-1.06613	0.283437	3.76144	0.000168935	0.0171322	PA1169	probable lipoxygenase	Putative enzymes
PA3335	11.9336	-1.0635	0.319395	3.32974	0.000869274	0.0711432	PA3335	hypothetical protein	Hypothetical, unclassified, unknown
PA3476	63.9898	-0.961348	0.209809	4.58202	4.60508e-06	0.000613792	rhlI	autoinducer synthesis protein RhlI	Adaptation, Protection
PA4625	382.144	-0.707307	0.165074	4.28479	1.82916e-05	0.00230622	cdrA	cyclic diguanylate-regulated TPS partner A, CdrA	Secreted Factors (toxins, enzymes, alginate); Cell wall / LPS / capsule
PA3477	143.538	-0.644483	0.156653	4.11408	3.88722e-05	0.00464972	rhlR	transcriptional regulator RhlR	Transcriptional regulators
PA5482	189.413	-0.627595	0.185008	3.39226	0.000693196	0.0598844	PA5482	hypothetical protein	Membrane proteins
PA4139	449.272	-0.624322	0.160937	3.8793	0.000104756	0.0113648	PA4139	hypothetical protein	Hypothetical, unclassified, unknown
PA4739	1476.72	-0.593026	0.139972	4.23676	2.26773e-05	0.00278394	PA4739	conserved hypothetical protein	Hypothetical, unclassified, unknown
PA5227.1	462.91	-0.57139	0.150872	3.78726	0.000152319	0.0161493	ssrS	6S RNA	Non-coding RNA gene
PA4738	1053.1	-0.569732	0.153722	3.70625	0.000210349	0.0208783	PA4738	conserved hypothetical protein	Hypothetical, unclassified, unknown
PA0084	352.299	-0.542596	0.158851	3.41575	0.00063606	0.0559853	tssC1	TssC1	Protein secretion/export apparatus
PA1249	230.148	-0.525106	0.155597	3.37478	0.000738749	0.0626593	aprA	alkaline metalloproteinase precursor	Secreted Factors (toxins, enzymes, alginate)
PA4224	169.743	-0.487831	0.146109	3.33882	0.000841362	0.0700885	pchG	pyochelin biosynthetic protein PchG	Transport of small molecules; Membrane proteins
PA4225	1389.32	-0.435204	0.119149	3.65259	0.000259609	0.0252307	pchF	pyochelin synthetase	Secreted Factors (toxins, enzymes, alginate); Transport of small molecules
PA4226	1333.66	-0.420372	0.120163	3.49835	0.000468151	0.0436785	pchE	dihydroaeruginoic acid synthetase	Secreted Factors (toxins, enzymes, alginate); Transport of small molecules
PA4218	348.15	-0.409751	0.118705	3.45186	0.000556745	0.0499464	ampP	AmpP	Membrane proteins; Transport of small molecules; Antibiotic resistance and susceptibility
PA2323	287.378	0.564364	0.140648	-4.0126	6.00545e-05	0.00700386	PA2323	probable glyceraldehyde-3-phosphate dehydrogenase	Carbon compound catabolism
PA5429	150.135	0.62913	0.189326	-3.32301	0.000890524	0.0716257	aspA	aspartate ammonia-lyase	Amino acid biosynthesis and metabolism
PA2812	45.5753	0.868101	0.230222	-3.77071	0.000162783	0.0168752	PA2812	probable ATP-binding component of ABC transporter	Transport of small molecules
PA3230	63.6027	1.32535	0.225669	-5.87299	4.28002e-09	7.67935e-07	PA3230	conserved hypothetical protein	Hypothetical, unclassified, unknown
PA4881	15.3285	1.4174	0.312119	-4.5412	5.59348e-06	0.000724822	PA4881	hypothetical protein	Hypothetical, unclassified, unknown
PA2759	24.911	1.51816	0.296394	-5.1221	3.02144e-07	4.4047e-05	PA2759	hypothetical protein	Hypothetical, unclassified, unknown
PA2491	97.5765	1.54264	0.196332	-7.85732	3.92424e-15	1.4082e-12	mexS	MexS	Putative enzymes; Transcriptional regulators
PA1942	22.2102	1.58735	0.29405	-5.39821	6.73087e-08	1.04665e-05	PA1942	hypothetical protein	Hypothetical, unclassified, unknown
PA4500	56.8784	1.60246	0.244102	-6.56471	5.21349e-11	1.15814e-08	PA4500	probable binding protein component of ABC transporter	Transport of small molecules
PA4623	27.9625	2.09477	0.296967	-7.05387	1.74007e-12	4.27232e-10	PA4623	hypothetical protein	Hypothetical, unclassified, unknown
PA2495	82.7662	2.98454	0.258425	-11.5489	7.47289e-31	4.35763e-28	oprN	Multidrug efflux outer membrane protein OprN precursor	Membrane proteins; Antibiotic resistance and susceptibility; Transport of small molecules
PA3229	191.96	3.23223	0.225762	-14.317	1.7144e-46	1.99942e-43	PA3229	hypothetical protein	Hypothetical, unclassified, unknown
PA2493	201.448	3.78079	0.211264	-17.8961	1.26548e-71	2.95174e-68	mexE	Resistance-Nodulation-Cell Division (RND) multidrug efflux membrane fusion protein MexE precursor	Transport of small molecules; Antibiotic resistance and susceptibility
PA2494	338.176	4.08714	0.195603	-20.8951	5.93629e-97	2.76928e-93	mexF	Resistance-Nodulation-Cell Division (RND) multidrug efflux transporter MexF	Transport of small molecules; Membrane proteins; Antibiotic resistance and susceptibility

## Sheet: Table S11
Table S11. Genes differentially regulated in PAO1ΔPf4 pPf4r biofilms relative to PAO1ΔPf4.
locusTag	baseMean	log2FoldChange	lfcSE	stat	pvalue	padj	name	Description	PseudoCAP
PA2331	29.2037	2.3403	0.300948	7.77641	7.46129e-15	3.7978e-12	PA2331	hypothetical protein	Membrane proteins
PA2698	69.2441	1.47678	0.228649	6.45872	1.05591e-10	1.65371e-08	PA2698	probable hydrolase	Putative enzymes
PA1874	91.3708	1.281	0.205386	6.23703	4.45961e-10	6.05317e-08	PA1874	hypothetical protein	Hypothetical, unclassified, unknown; Antibiotic resistance and susceptibility
PA4130	22.7975	1.09513	0.308352	3.55155	0.000382974	0.0109822	PA4130	probable sulfite or nitrite reductase	Central intermediary metabolism; Adaptation, Protection
PA1202	261.187	1.04269	0.145904	7.14637	8.91006e-13	2.59156e-10	PA1202	probable hydrolase	Putative enzymes
PA4648	38.0362	1.01865	0.270468	3.76626	0.00016571	0.00544171	cupE1	Pilin subunit CupE1	Cell wall / LPS / capsule; Motility & Attachment
PA2667	136.858	0.988871	0.171875	5.75342	8.74578e-09	8.9032e-07	mvaU	MvaU	Transcriptional regulators
PA3150	170.118	0.966799	0.171388	5.641	1.69062e-08	1.49657e-06	wbpG	LPS biosynthesis protein WbpG	Cell wall / LPS / capsule
PA2367	67.8649	0.922154	0.207312	4.44815	8.66124e-06	0.00046406	PA2367	Hcp3	Hypothetical, unclassified, unknown
PA3149	101.928	0.907196	0.176858	5.1295	2.90506e-07	2.03955e-05	wbpH	probable glycosyltransferase WbpH	Putative enzymes; Cell wall / LPS / capsule
PA0572	163.081	0.805177	0.291057	2.76639	0.00566811	0.0749369	PA0572	hypothetical protein	Hypothetical, unclassified, unknown
PA3148	101.81	0.800683	0.176695	4.53144	5.85823e-06	0.000331316	wbpI	UDP-N-acetylglucosamine 2-epimerase WbpI	Putative enzymes; Cell wall / LPS / capsule
PA1318	265.978	0.787781	0.142266	5.5374	3.06993e-08	2.50015e-06	cyoB	cytochrome o ubiquinol oxidase subunit I	Energy metabolism
PA4306	81.2303	0.787394	0.227907	3.45489	0.000550517	0.0147481	flp	Type IVb pilin, Flp	Motility & Attachment
PA2788	26.4649	0.775427	0.260875	2.97241	0.00295469	0.0473681	PA2788	probable chemotaxis transducer	Adaptation, Protection; Chemotaxis
PA2371	30.4692	0.744948	0.260714	2.85734	0.00427214	0.0621291	PA2371	ClpV3	Translation, post-translational modification, degradation
PA1708	31.7834	0.743528	0.253168	2.9369	0.0033151	0.0519196	popB	translocator protein PopB	Protein secretion/export apparatus
PA3155	173.935	0.722688	0.154491	4.67787	2.89865e-06	0.000184427	wbpE	UDP-2-acetamido-2-dideoxy-d-ribo-hex-3-uluronic acid transaminase, wbpE	Putative enzymes; Cell wall / LPS / capsule
PA2699	54.7283	0.722533	0.230813	3.13038	0.0017458	0.0326097	PA2699	hypothetical protein	Hypothetical, unclassified, unknown
PA2233	23.6902	0.71844	0.269105	2.66974	0.00759099	0.0919956	pslC	PslC	Putative enzymes; Cell wall / LPS / capsule
PA2373	40.1467	0.704722	0.245387	2.87188	0.00408035	0.0610853	vgrG3	VgrG3	Hypothetical, unclassified, unknown
PA3790	349.128	0.680521	0.157228	4.32825	1.50296e-05	0.000711634	oprC	Putative copper transport outer membrane porin OprC precursor	Transport of small molecules
PA1317	222.031	0.677662	0.14609	4.63866	3.50672e-06	0.000203991	cyoA	cytochrome o ubiquinol oxidase subunit II	Energy metabolism
PA3147	64.9286	0.651342	0.201091	3.23905	0.0011993	0.0257028	wbpJ	probable glycosyl transferase WbpJ	Putative enzymes; Cell wall / LPS / capsule
PA4296	88.5727	0.647617	0.183325	3.53261	0.000411481	0.0116358	pprB	two-component response regulator, PprB	Transcriptional regulators; Two-component regulatory systems
PA0036	64.7729	0.646045	0.211574	3.05352	0.00226176	0.0393586	trpB	tryptophan synthase beta chain	Amino acid biosynthesis and metabolism
PA2366	245.203	0.641205	0.146098	4.38885	1.13949e-05	0.000580002	PA2366	HsiC3	Hypothetical, unclassified, unknown
PA5436	147.391	0.641029	0.156128	4.1058	4.02919e-05	0.00161626	PA5436	probable biotin carboxylase subunit of a transcarboxylase	Central intermediary metabolism
PA4315	449.996	0.639118	0.1311	4.87503	1.08794e-06	7.38351e-05	mvaT	transcriptional regulator MvaT, P16 subunit	Transcriptional regulators
PA1713	92.8392	0.627766	0.196748	3.19071	0.00141924	0.0286096	exsA	transcriptional regulator ExsA	Protein secretion/export apparatus; Transcriptional regulators
PA2493	201.448	0.620777	0.133357	4.655	3.23981e-06	0.000194008	mexE	Resistance-Nodulation-Cell Division (RND) multidrug efflux membrane fusion protein MexE precursor	Transport of small molecules; Antibiotic resistance and susceptibility
PA3156	65.6309	0.620045	0.197246	3.14352	0.00166932	0.0314697	wbpD	UDP-2-acetamido-3-amino-2,3-dideoxy-d-glucuronic acid N-acetyltransferase, WbpD	Putative enzymes; Cell wall / LPS / capsule
PA0435	75.2935	0.612512	0.188497	3.24946	0.00115626	0.0250441	PA0435	hypothetical protein	Hypothetical, unclassified, unknown
PA1319	84.5406	0.610137	0.185827	3.28336	0.00102576	0.0227006	cyoC	cytochrome o ubiquinol oxidase subunit III	Energy metabolism
PA2494	338.176	0.605968	0.127087	4.76813	1.8594e-06	0.00012212	mexF	Resistance-Nodulation-Cell Division (RND) multidrug efflux transporter MexF	Transport of small molecules; Membrane proteins; Antibiotic resistance and susceptibility
PA1805	87.6622	0.602229	0.182223	3.3049	0.000950115	0.0215271	ppiD	peptidyl-prolyl cis-trans isomerase D	Translation, post-translational modification, degradation; Chaperones & heat shock proteins
PA3145	79.4191	0.599868	0.192329	3.11896	0.0018149	0.0329923	wbpL	glycosyltransferase WbpL	Membrane proteins; Cell wall / LPS / capsule
PA2495	82.7662	0.592811	0.19902	2.97865	0.00289519	0.0467826	oprN	Multidrug efflux outer membrane protein OprN precursor	Membrane proteins; Antibiotic resistance and susceptibility; Transport of small molecules
PA4745	159.988	0.58758	0.17824	3.29656	0.000978757	0.0218983	nusA	N utilization substance protein A	Transcription, RNA processing and degradation
PA2939	119.05	0.574414	0.194395	2.95488	0.00312795	0.0493683	PA2939	probable aminopeptidase	Secreted Factors (toxins, enzymes, alginate)
PA3716	88.5883	0.573765	0.200356	2.86373	0.00418686	0.0615332	PA3716	hypothetical protein	Hypothetical, unclassified, unknown
PA3151	77.4055	0.573112	0.191205	2.99736	0.00272329	0.0450782	hisF2	imidazoleglycerol-phosphate synthase, cyclase subunit	Amino acid biosynthesis and metabolism
PA1337	94.4773	0.567629	0.177303	3.20146	0.00136735	0.0281204	ansB	glutaminase-asparaginase	Amino acid biosynthesis and metabolism
PA0434	440.981	0.560033	0.128738	4.35017	1.36034e-05	0.000661054	PA0434	hypothetical protein	Membrane proteins
PA0020	56.1155	0.552319	0.208566	2.64818	0.0080927	0.0936178	tsaP	T4P secretin-associated protein TsaP	Hypothetical, unclassified, unknown
PA0114	80.2597	0.548529	0.191615	2.86267	0.00420094	0.0615332	senC	SenC	Hypothetical, unclassified, unknown
PA0958	423.551	0.54389	0.127738	4.25785	2.06406e-05	0.000913573	oprD	Basic amino acid, basic peptide and imipenem outer membrane porin OprD precursor	Transport of small molecules
PA3154	74.9486	0.518347	0.193193	2.68305	0.00729535	0.0908084	wzy	B-band O-antigen polymerase	Membrane proteins; Cell wall / LPS / capsule
PA3014	239.964	0.517619	0.134968	3.83511	0.000125507	0.00440574	faoA	fatty-acid oxidation complex alpha-subunit	Amino acid biosynthesis and metabolism; Fatty acid and phospholipid metabolism
PA2394	219.174	0.509166	0.176979	2.87698	0.004015	0.0610853	pvdN	PvdN	Adaptation, Protection
PA2381	133.995	0.507145	0.187867	2.69949	0.00694461	0.088926	PA2381	hypothetical protein	Hypothetical, unclassified, unknown
PA2365	96.8744	0.501734	0.18013	2.7854	0.00534618	0.0738208	PA2365	HsiB3	Hypothetical, unclassified, unknown
PA2395	142.234	0.50036	0.172473	2.90109	0.00371869	0.0577958	pvdO	PvdO	Adaptation, Protection
PA2642	83.0992	0.498853	0.187992	2.65359	0.00796394	0.0932832	nuoG	NADH dehydrogenase I chain G	Energy metabolism
PA3930	164.575	0.492506	0.145583	3.383	0.000716999	0.0178026	cioA	cyanide insensitive terminal oxidase	Energy metabolism
PA4933	137.492	0.484823	0.181001	2.67856	0.00739392	0.0912365	PA4933	hypothetical protein	Membrane proteins
PA2393	282.633	0.480113	0.152247	3.15351	0.00161319	0.0309854	PA2393	putative dipeptidase	Central intermediary metabolism
PA3158	192.34	0.479854	0.145214	3.30446	0.000951589	0.0215271	wbpB	UDP-2-acetamido-2-deoxy-d-glucuronic acid 3-dehydrogenase, WbpB	Putative enzymes; Cell wall / LPS / capsule
PA4744	233.566	0.478221	0.142564	3.35443	0.000795274	0.0190492	infB	translation initiation factor IF-2	Translation, post-translational modification, degradation
PA1372	210.468	0.472798	0.140514	3.36478	0.000766041	0.0185674	PA1372	hypothetical protein	Hypothetical, unclassified, unknown
PA3157	109.435	0.465118	0.169596	2.74251	0.00609721	0.0800897	PA3157	probable acetyltransferase	Putative enzymes; Cell wall / LPS / capsule
PA5040	121.052	0.462286	0.163561	2.82639	0.00470754	0.0670249	pilQ	Type 4 fimbrial biogenesis outer membrane protein PilQ precursor	Motility & Attachment
PA0888	116.411	0.453655	0.163322	2.77768	0.00547492	0.0738208	aotJ	arginine/ornithine binding protein AotJ	Transport of small molecules
PA2396	528.801	0.450198	0.130947	3.438	0.00058602	0.0152966	pvdF	pyoverdine synthetase F	Secreted Factors (toxins, enzymes, alginate); Adaptation, Protection
PA4625	382.144	0.441709	0.165847	2.66335	0.00773676	0.0921172	cdrA	cyclic diguanylate-regulated TPS partner A, CdrA	Secreted Factors (toxins, enzymes, alginate); Cell wall / LPS / capsule
PA1609	145.67	0.439431	0.158637	2.77004	0.00560491	0.0749369	fabB	beta-ketoacyl-ACP synthase I	Fatty acid and phospholipid metabolism
PA3784	140.1	0.433902	0.155969	2.78198	0.00540283	0.0738208	PA3784	hypothetical protein	Hypothetical, unclassified, unknown
PA3164	186.524	0.404434	0.143293	2.82242	0.00476628	0.0673899	PA3164	pseudogene	still frameshift 3-phosphoshikimate 1-carboxyvinyltransferase prephenate dehydrogenase
PA2323	287.378	0.383494	0.135615	2.82781	0.00468671	0.0670249	PA2323	probable glyceraldehyde-3-phosphate dehydrogenase	Carbon compound catabolism
PA4269	792.218	0.367389	0.120073	3.05971	0.00221548	0.0388855	rpoC	DNA-directed RNA polymerase beta* chain	Transcription, RNA processing and degradation
PA4935	329.737	0.365541	0.136779	2.67249	0.00752898	0.0919956	rpsF	30S ribosomal protein S6	Translation, post-translational modification, degradation
PA3159	593.611	0.362845	0.108956	3.33021	0.00086781	0.0203088	wbpA	UDP-N-acetyl-d-glucosamine 6-Dehydrogenase	Putative enzymes; Cell wall / LPS / capsule
PA4578	306.663	0.348776	0.129802	2.68698	0.0072101	0.0908084	PA4578	hypothetical protein	Hypothetical, unclassified, unknown
PA5554	353.754	0.339873	0.128897	2.63678	0.00836973	0.0957347	atpD	ATP synthase beta chain	Energy metabolism
PA2952	380.027	0.331225	0.11518	2.87572	0.00403102	0.0610853	etfB	electron transfer flavoprotein beta-subunit	Energy metabolism
PA2398	1808.26	0.304803	0.101554	3.00138	0.00268756	0.0449782	fpvA	ferripyoverdine receptor	Transport of small molecules
PA4370	607.53	0.293054	0.105896	2.76738	0.00565094	0.0749369	icmP	Insulin-cleaving metalloproteinase outer membrane protein precursor	Membrane proteins
PA2853	1837.27	0.26625	0.0890191	2.99093	0.00278129	0.045667	oprI	Outer membrane lipoprotein OprI precursor	Membrane proteins
PA4218	348.15	-0.327806	0.122217	-2.68217	0.00731463	0.0908084	ampP	AmpP	Membrane proteins; Transport of small molecules; Antibiotic resistance and susceptibility
PA0456	872.447	-0.334775	0.109376	-3.06076	0.00220773	0.0388855	PA0456	probable cold-shock protein	Transcriptional regulators; Adaptation, Protection
PA1581	290.321	-0.347468	0.130056	-2.67167	0.00754738	0.0919956	sdhC	succinate dehydrogenase (C subunit)	Energy metabolism
PA4231	913.564	-0.358037	0.134974	-2.65263	0.00798666	0.0932832	pchA	salicylate biosynthesis isochorismate synthase	Secreted Factors (toxins, enzymes, alginate); Transport of small molecules
PA4229	286.028	-0.36616	0.135478	-2.70273	0.00687725	0.0886208	pchC	pyochelin biosynthetic protein PchC	Secreted Factors (toxins, enzymes, alginate); Transport of small molecules
PA4228	1241.41	-0.371343	0.125309	-2.96341	0.00304248	0.0483945	pchD	pyochelin biosynthesis protein PchD	Secreted Factors (toxins, enzymes, alginate); Transport of small molecules
PA4221	1613.86	-0.381158	0.11436	-3.33296	0.000859271	0.0203088	fptA	Fe(III)-pyochelin outer membrane receptor precursor	Transport of small molecules
PA2815	314.926	-0.384287	0.140702	-2.73121	0.00631025	0.0823568	PA2815	probable acyl-CoA dehydrogenase	Putative enzymes
PA0962	486.029	-0.423723	0.132563	-3.19638	0.00139163	0.0283336	dps	DNA-binding protein from starved cells, Dps	Adaptation, Protection
PA4230	176.777	-0.427427	0.163255	-2.61816	0.00884059	0.0994445	pchB	salicylate biosynthesis protein PchB	Secreted Factors (toxins, enzymes, alginate); Transport of small molecules
PA1159	135.687	-0.461108	0.165922	-2.77906	0.00545163	0.0738208	PA1159	probable cold-shock protein	Transcriptional regulators; Adaptation, Protection
PA4226	1333.66	-0.47738	0.121315	-3.93503	8.31863e-05	0.00297136	pchE	dihydroaeruginoic acid synthetase	Secreted Factors (toxins, enzymes, alginate); Transport of small molecules
PA4225	1389.32	-0.485535	0.120289	-4.0364	5.42777e-05	0.00200926	pchF	pyochelin synthetase	Secreted Factors (toxins, enzymes, alginate); Transport of small molecules
PA1985	157.365	-0.488406	0.170034	-2.8724	0.00407365	0.0610853	pqqA	pyrroloquinoline quinone biosynthesis protein A	Biosynthesis of cofactors, prosthetic groups and carriers
PA3040	244.128	-0.495806	0.164453	-3.01489	0.00257075	0.0439286	PA3040	conserved hypothetical protein	Hypothetical, unclassified, unknown
PA0905	349.254	-0.501429	0.126041	-3.97829	6.94124e-05	0.00252364	rsmA	RsmA	Translation, post-translational modification, degradation; Adaptation, Protection
PA3031	766.299	-0.51255	0.124732	-4.1092	3.97034e-05	0.00161626	PA3031	hypothetical protein	Hypothetical, unclassified, unknown
PA4223	276.547	-0.517232	0.138718	-3.72867	0.000192494	0.0060295	PA4223	probable ATP-binding component of ABC transporter	Membrane proteins; Transport of small molecules
PA5061	137.521	-0.521641	0.168368	-3.09823	0.00194683	0.0350774	PA5061	conserved hypothetical protein	Hypothetical, unclassified, unknown
PA0071	191.926	-0.527057	0.153939	-3.42381	0.00061749	0.0159141	tagR1	TagR1	Protein secretion/export apparatus
PA4224	169.743	-0.530268	0.153727	-3.44943	0.000561778	0.0148543	pchG	pyochelin biosynthetic protein PchG	Transport of small molecules; Membrane proteins
PA2562	180.065	-0.532231	0.156688	-3.39675	0.000681916	0.0171405	PA2562	hypothetical protein	Hypothetical, unclassified, unknown
PA2062	128.841	-0.540019	0.162873	-3.31559	0.000914505	0.0211583	PA2062	probable pyridoxal-phosphate dependent enzyme	Putative enzymes
PA4222	219.848	-0.543044	0.170683	-3.18158	0.00146472	0.028953	PA4222	probable ATP-binding component of ABC transporter	Transport of small molecules
PA2583	61.5185	-0.544396	0.205895	-2.64405	0.00819199	0.0942311	PA2583	probable sensor/response regulator hybrid	Transcriptional regulators; Two-component regulatory systems
PA0763	84.1857	-0.546616	0.183501	-2.97881	0.00289372	0.0467826	mucA	anti-sigma factor MucA	Transcriptional regulators; Cell wall / LPS / capsule
PA3530	57.6101	-0.549535	0.20632	-2.6635	0.00773314	0.0921172	bfd	bacterioferritin-associated ferredoxin Bfd	Hypothetical, unclassified, unknown
PA0041	99.4898	-0.554871	0.174245	-3.18443	0.00145038	0.0289508	PA0041	probable hemagglutinin	Secreted Factors (toxins, enzymes, alginate)
PA3461	111.785	-0.564172	0.16709	-3.37647	0.000734234	0.0180109	PA3461	conserved hypothetical protein	Hypothetical, unclassified, unknown
PA1562	258.98	-0.564725	0.147613	-3.82572	0.00013039	0.00449957	acnA	aconitate hydratase 1	Energy metabolism
PA0554	54.7401	-0.573433	0.218478	-2.62467	0.00867328	0.0981045	PA0554	hypothetical protein	Hypothetical, unclassified, unknown
PA0505	83.2086	-0.575166	0.188546	-3.05053	0.00228441	0.0394157	PA0505	hypothetical protein	Hypothetical, unclassified, unknown
PA3623	495.67	-0.576728	0.123503	-4.66975	3.0157e-06	0.00018606	PA3623	conserved hypothetical protein	Hypothetical, unclassified, unknown
PA4879	73.2396	-0.592798	0.196765	-3.01273	0.00258911	0.0439286	PA4879	conserved hypothetical protein	Hypothetical, unclassified, unknown
PA3261	88.103	-0.597588	0.183339	-3.25948	0.00111619	0.0244361	PA3261	hypothetical protein	Hypothetical, unclassified, unknown
PA5111	76.2265	-0.598431	0.199442	-3.00052	0.00269516	0.0449782	gloA3	lactoylglutathione lyase	Central intermediary metabolism
PA3023	78.0673	-0.612051	0.217552	-2.81336	0.00490273	0.0688411	PA3023	conserved hypothetical protein	Hypothetical, unclassified, unknown
PA4937.1	38.7011	-0.613928	0.233041	-2.63442	0.00842819	0.0958648	PA4937.1	tRNA-Leu	Non-coding RNA gene
PA3385	133.854	-0.616342	0.161602	-3.81395	0.000136765	0.00464089	amrZ	alginate and motility regulator Z	Transcriptional regulators
PA2883	49.9925	-0.632941	0.220871	-2.86565	0.0041615	0.0615332	PA2883	hypothetical protein	Hypothetical, unclassified, unknown
PA3459	247.021	-0.635315	0.147996	-4.29279	1.76443e-05	0.000798308	PA3459	probable glutamine amidotransferase	Amino acid biosynthesis and metabolism
PA1592	276.666	-0.653488	0.151849	-4.30355	1.68084e-05	0.000777771	PA1592	hypothetical protein	Hypothetical, unclassified, unknown
PA3460	134.996	-0.654709	0.176738	-3.7044	0.000211894	0.00643905	PA3460	probable acetyltransferase	Putative enzymes
PA2751	69.6255	-0.656256	0.204372	-3.21108	0.00132238	0.0277564	PA2751	conserved hypothetical protein	Membrane proteins
PA0581	35.4982	-0.663032	0.246642	-2.68824	0.00718295	0.0908084	PA0581	conserved hypothetical protein	Hypothetical, unclassified, unknown
PA2651	85.7677	-0.664163	0.188273	-3.52766	0.000419243	0.0116929	PA2651	conserved hypothetical protein	Hypothetical, unclassified, unknown
PA0762	200.673	-0.664615	0.148008	-4.4904	7.10907e-06	0.000391191	algU	sigma factor AlgU	Transcriptional regulators
PA3572	80.6345	-0.670218	0.236446	-2.83455	0.00458905	0.0662646	PA3572	hypothetical protein	Hypothetical, unclassified, unknown
PA4637	33.2812	-0.670944	0.252475	-2.65746	0.00787313	0.0931958	PA4637	hypothetical protein	Hypothetical, unclassified, unknown
PA4379	36.7269	-0.685879	0.246523	-2.78221	0.00539903	0.0738208	PA4379	conserved hypothetical protein	Hypothetical, unclassified, unknown
PA3326	127.825	-0.68663	0.18413	-3.72906	0.000192199	0.0060295	clpP2	ClpP2	Translation, post-translational modification, degradation; Cell wall / LPS / capsule
PA2144	94.3251	-0.702063	0.197285	-3.55863	0.000372794	0.010843	glgP	glycogen phosphorylase	Cell wall / LPS / capsule
PA2152	91.496	-0.702597	0.201146	-3.49298	0.000477671	0.0129672	PA2152	probable trehalose synthase	Putative enzymes
PA0905.1	166.697	-0.702928	0.165681	-4.24266	2.20886e-05	0.00095686	PA0905.1	tRNA-Ser	Non-coding RNA gene
PA2160	92.2443	-0.710831	0.224424	-3.16736	0.0015383	0.0301151	PA2160	probable glycosyl hydrolase	Putative enzymes
PA4311	92.1149	-0.722692	0.190578	-3.7921	0.000149377	0.00498576	PA4311	conserved hypothetical protein	Hypothetical, unclassified, unknown
PA4877	36.9143	-0.732319	0.237491	-3.08357	0.00204535	0.0365292	PA4877	hypothetical protein	Hypothetical, unclassified, unknown
PA5178	537.284	-0.737646	0.122922	-6.00091	1.96214e-09	2.34995e-07	PA5178	conserved hypothetical protein	Hypothetical, unclassified, unknown
PA2169	22.8943	-0.744962	0.279453	-2.66579	0.00768079	0.0921172	PA2169	hypothetical protein	Hypothetical, unclassified, unknown
PA5152	26.5412	-0.745554	0.281202	-2.65131	0.00801796	0.0932832	PA5152	probable ATP-binding component of ABC transporter	Transport of small molecules
PA2777	24.5446	-0.749817	0.276211	-2.71465	0.00663461	0.0860386	PA2777	conserved hypothetical protein	Membrane proteins
PA2708	28.896	-0.750208	0.279349	-2.68556	0.00724076	0.0908084	PA2708	hypothetical protein	Hypothetical, unclassified, unknown
PA1796.1	40.1619	-0.752351	0.232869	-3.2308	0.00123445	0.0261807	PA1796.1	tRNA-Arg	Non-coding RNA gene
PA0039	431.793	-0.75325	0.129928	-5.79743	6.73372e-09	7.21572e-07	PA0039	hypothetical protein	Hypothetical, unclassified, unknown
PA2162	24.1251	-0.75887	0.272636	-2.78345	0.00537838	0.0738208	PA2162	probable glycosyl hydrolase	Putative enzymes
PA2151	66.1884	-0.770802	0.215551	-3.57595	0.000348952	0.010442	PA2151	conserved hypothetical protein	Hypothetical, unclassified, unknown
PA0038	279.226	-0.771197	0.137718	-5.59984	2.14549e-08	1.82009e-06	PA0038	hypothetical protein	Hypothetical, unclassified, unknown
PA3009	36.7279	-0.77155	0.244303	-3.15817	0.00158764	0.030785	PA3009	hypothetical protein	Hypothetical, unclassified, unknown
PA2167	43.6117	-0.773408	0.241222	-3.20621	0.00134495	0.027942	PA2167	hypothetical protein	Hypothetical, unclassified, unknown
PA0567	95.6711	-0.786401	0.191759	-4.10098	4.114e-05	0.00161626	PA0567	conserved hypothetical protein	Hypothetical, unclassified, unknown; Membrane proteins
PA2736.1	35.0847	-0.790962	0.253351	-3.122	0.00179629	0.0329481	PA2736.1	tRNA-Pro	Non-coding RNA gene
PA3662	32.2953	-0.821975	0.261289	-3.14584	0.00165608	0.0314697	PA3662	hypothetical protein	Hypothetical, unclassified, unknown
PA2862	22.0406	-0.829338	0.288091	-2.87873	0.00399274	0.0610853	lipA	lactonizing lipase precursor	Carbon compound catabolism; Secreted Factors (toxins, enzymes, alginate)
PA1494	28.5328	-0.830819	0.265813	-3.12557	0.0017746	0.0328462	muiA	mucoidy inhibitor gene A	Transcriptional regulators
PA1323	374.668	-0.84492	0.13938	-6.062	1.34441e-09	1.71076e-07	PA1323	hypothetical protein	Hypothetical, unclassified, unknown
PA5473	78.9285	-0.845293	0.201327	-4.19861	2.68558e-05	0.00113913	PA5473	conserved hypothetical protein	Membrane proteins
PA2754	91.8064	-0.852447	0.193464	-4.40622	1.0519e-05	0.000549147	PA2754	conserved hypothetical protein	Hypothetical, unclassified, unknown
PA3819	136.287	-0.872134	0.16649	-5.23835	1.62018e-07	1.1781e-05	PA3819	conserved hypothetical protein	Membrane proteins
PA1471	65.5121	-0.877382	0.214171	-4.09664	4.19198e-05	0.00161626	PA1471	hypothetical protein	Hypothetical, unclassified, unknown
PA3691	862.263	-0.882853	0.134166	-6.58031	4.69468e-11	7.96531e-09	PA3691	hypothetical protein	Hypothetical, unclassified, unknown
PA1730	64.9422	-0.900474	0.207023	-4.34963	1.36367e-05	0.000661054	PA1730	conserved hypothetical protein	Hypothetical, unclassified, unknown
PA1324	806.611	-0.944743	0.147235	-6.41658	1.39372e-10	2.02687e-08	PA1324	hypothetical protein	Hypothetical, unclassified, unknown
PA1404	34.1751	-0.958776	0.257718	-3.72026	0.000199019	0.00613943	PA1404	hypothetical protein	Hypothetical, unclassified, unknown
PA3692	1153.95	-0.971347	0.140287	-6.924	4.39056e-12	1.1174e-09	lptF	Lipotoxon F, LptF	Membrane proteins; Transport of small molecules
PA0059	235.553	-0.971615	0.164073	-5.92184	3.18365e-09	3.60106e-07	osmC	osmotically inducible protein OsmC	Adaptation, Protection
PA4325	27.2228	-0.973241	0.272442	-3.57228	0.000353881	0.010442	PA4325	hypothetical protein	Hypothetical, unclassified, unknown
PA5212	260.865	-0.985833	0.146241	-6.74116	1.57131e-11	2.90835e-09	PA5212	hypothetical protein	Hypothetical, unclassified, unknown
PA2895	29.6895	-0.988472	0.264293	-3.74005	0.000183981	0.00594579	PA2895	hypothetical protein	Hypothetical, unclassified, unknown
PA3621.1	906.011	-0.997234	0.292611	-3.40806	0.000654274	0.0166513	rsmZ	regulatory RNA RsmZ	Non-coding RNA gene
PA4880	172.738	-1.02673	0.181571	-5.6547	1.56117e-08	1.44479e-06	PA4880	probable bacterioferritin	Central intermediary metabolism
PA5153	51.6815	-1.03734	0.253393	-4.0938	4.24367e-05	0.00161626	PA5153	amino acid (lysine/arginine/ornithine/histidine/octopine) ABC transporter periplasmic binding protein	Transport of small molecules
PA1115	76.9458	-1.04917	0.196368	-5.34288	9.1481e-08	7.16366e-06	PA1115	hypothetical protein	Membrane proteins
PA2433	314.955	-1.05058	0.15268	-6.88092	5.94678e-12	1.23231e-09	PA2433	hypothetical protein	Hypothetical, unclassified, unknown
PA0826.2	35524.4	-1.06128	0.121586	-8.72862	2.57809e-18	2.6245e-15	ssrA	tmRNA	Amino acid biosynthesis and metabolism
PA0527.1	832.255	-1.06252	0.303715	-3.4984	0.000468062	0.012878	rsmY	regulatory RNA RsmY	Non-coding RNA gene
PA4726.11	2192.01	-1.09575	0.159303	-6.87841	6.05262e-12	1.23231e-09	crcZ	CrcZ	Non-coding RNA gene; Transcriptional regulators
PA2153	65.7617	-1.1491	0.215559	-5.33079	9.77856e-08	7.37376e-06	glgB	1,4-alpha-glucan branching enzyme	Energy metabolism
PA4876	427.917	-1.15458	0.137987	-8.36728	5.89625e-17	4.00159e-14	osmE	osmotically inducible lipoprotein OsmE	Membrane proteins; Adaptation, Protection
PA2122	34.5708	-1.17112	0.286235	-4.09146	4.28673e-05	0.00161626	PA2122	hypothetical protein	Hypothetical, unclassified, unknown
PA0355	141.644	-1.21127	0.167053	-7.2508	4.14319e-13	1.40592e-10	pfpI	protease PfpI	Translation, post-translational modification, degradation; Antibiotic resistance and susceptibility; Motility & Attachment; Cell wall / LPS / capsule
PA5424	91.0745	-1.40036	0.191056	-7.32958	2.30867e-13	9.40092e-11	PA5424	conserved hypothetical protein	Membrane proteins
PA4421.1	7855.3	-1.45503	0.140178	-10.3799	3.0609e-25	6.232e-22	rnpB	RNA component of RNaseP, RnpB	Non-coding RNA gene
PA4581.1	23.7819	-1.66271	0.293794	-5.65943	1.51878e-08	1.44479e-06	PA4581.1	tRNA-Arg	Non-coding RNA gene

[truncated: 1 more sheets: Table S12]
